# Supplementary material for: 7-(4-Bromo­phen­yl)-9-phenyl-7H-pyrrolo[3,2-e]tetra­zolo[1,5-c]pyrimidine
Source: Acta Crystallogr Sect E Struct Rep Online. 2010 Feb 10;66(Pt 3):o574. doi: 10.1107/S1600536810004368 (PMC2983701; doi:10.1107/S1600536810004368)
Supplement: Supplementary file 2 [file e-66-0o574-Isup2.hkl]

# 
# h,k,l, Fc-squared, Fo-squared, sigma(Fo-squared) and status flag 
# 
data_I
_shelx_title ' jot-m5 in P2(1)/c' 
_shelx_refln_list_code          4 
_shelx_F_calc_maximum      302.97 
_exptl_crystal_F_000       784.00 
_reflns_d_resolution_high  0.6615 
 
loop_ 
 _symmetry_equiv_pos_as_xyz 
 'x, y, z' 
 '-x, y+1/2, -z+1/2' 
 '-x, -y, -z' 
 'x, -y-1/2, z-1/2' 
 
_cell_length_a    12.0173 
_cell_length_b    17.4007 
_cell_length_c     7.4201 
_cell_angle_alpha  90.000 
_cell_angle_beta   91.004 
_cell_angle_gamma  90.000 
 
_shelx_F_squared_multiplier     1.000 
 
loop_ 
 _refln_index_h 
 _refln_index_k 
 _refln_index_l 
 _refln_F_squared_calc 
 _refln_F_squared_meas 
 _refln_F_squared_sigma 
 _refln_observed_status 
   3   0   0     4650.12     4381.95     19.80 o 
   4   0   0    12012.46    12143.40     31.21 o 
   5   0   0      717.94      617.37      9.62 o 
   6   0   0    12526.88    13259.28     56.83 o 
   7   0   0     1081.89     1002.24     17.50 o 
   8   0   0     2928.75     3085.52     36.56 o 
   9   0   0     1321.35     1387.24     42.70 o 
  10   0   0       57.91       74.85     32.07 o 
  11   0   0     6934.58     7309.21    113.48 o 
  12   0   0       36.88       58.98     54.28 o 
  13   0   0       20.74      -12.54     52.26 o 
  14   0   0       38.78       -0.60      5.99 o 
  15   0   0       13.53       33.69     71.93 o 
  16   0   0      135.78      160.35     78.96 o 
  17   0   0      156.91      307.59     88.05 o 
  18   0   0      129.42      280.08    112.03 o 
   3   1   0     2105.10     2022.98     11.41 o 
   4   1   0     1179.28     1177.22     11.10 o 
   5   1   0     1126.53     1073.75     12.96 o 
   6   1   0     4363.77     4508.92     20.26 o 
   7   1   0     2567.53     2675.60     19.90 o 
   8   1   0     1945.83     1997.08     21.57 o 
   9   1   0     5712.74     6007.20     70.23 o 
  10   1   0     2895.91     3016.24     33.63 o 
  11   1   0     1037.13     1127.39     36.04 o 
  12   1   0      944.40     1020.55     45.67 o 
  13   1   0      560.03      626.93     46.20 o 
  14   1   0      926.19     1040.10     54.84 o 
  15   1   0      250.06      319.00     52.37 o 
  16   1   0      223.70      264.59     55.63 o 
  17   1   0      373.52      458.20     65.08 o 
  18   1   0      233.20      304.08    107.39 o 
   3   2   0     9158.78     9162.64     24.35 o 
   4   2   0    10406.84    10196.55     46.05 o 
   5   2   0     8131.09     8185.52     55.89 o 
   6   2   0     1558.30     1404.96     16.44 o 
   7   2   0     1208.48     1187.61     16.04 o 
   8   2   0     2379.66     2593.53     25.17 o 
   9   2   0      715.01      735.42     17.82 o 
  10   2   0     2210.55     2362.25     32.63 o 
  11   2   0      138.77      169.48     22.59 o 
  12   2   0       74.49       58.42     39.02 o 
  13   2   0       63.75       53.48     40.88 o 
  14   2   0        4.50       18.16     43.21 o 
  15   2   0        0.58      -24.46     24.46 o 
  16   2   0        0.31       -0.33      5.73 o 
  17   2   0      345.79      384.38     95.20 o 
   2   3   0       86.74       94.04      5.02 o 
   3   3   0     4454.70     4387.50     17.43 o 
   4   3   0     2672.90     2800.90     22.69 o 
   5   3   0      364.98      354.75      7.33 o 
   6   3   0     2999.73     3064.03     28.45 o 
   7   3   0     2844.56     2792.19     26.95 o 
   8   3   0     2392.37     2386.84     24.79 o 
   9   3   0     3017.97     3163.84     29.20 o 
  10   3   0      379.08      411.20     22.31 o 
  11   3   0     1274.71     1401.00     29.77 o 
  12   3   0      787.19      832.27     38.30 o 
  13   3   0      845.79      914.92     50.20 o 
  14   3   0      726.51      783.18     51.12 o 
  15   3   0      954.64     1170.10     91.70 o 
  16   3   0      195.98      178.79     82.07 o 
  17   3   0      116.47      124.75     95.04 o 
   1   4   0     3024.52     2908.64     21.08 o 
   2   4   0    14301.38    13921.76     62.38 o 
   3   4   0     6248.62     6175.56     35.99 o 
   4   4   0      545.50      471.52      7.11 o 
   5   4   0     5374.69     5319.37     26.56 o 
   6   4   0    10020.59    10637.87     57.50 o 
   7   4   0      123.42       87.39     10.85 o 
   8   4   0     1625.99     1637.66     26.70 o 
   9   4   0     1108.46     1127.08     25.52 o 
  10   4   0      400.06      486.47     19.94 o 
  11   4   0       77.28       71.33     22.22 o 
  12   4   0       37.31       20.93     20.19 o 
  13   4   0       37.13       -2.78     23.10 o 
  14   4   0       18.52      -34.55     37.57 o 
  15   4   0       16.39       -4.86     22.05 o 
  16   4   0       43.46       49.10     88.34 o 
  17   4   0       58.06       -7.67     71.58 o 
   1   5   0        3.32       -0.73      6.41 o 
   2   5   0        7.63       15.61      5.54 o 
   3   5   0     3388.05     3576.48     15.90 o 
   4   5   0     2708.04     2771.61     14.97 o 
   5   5   0     4376.07     4634.20     36.24 o 
   6   5   0      257.65      211.22      9.52 o 
   7   5   0      413.96      371.02     14.87 o 
   8   5   0      592.41      574.96     18.26 o 
   9   5   0     2113.74     2173.23     27.24 o 
  10   5   0     1272.25     1312.73     27.11 o 
  11   5   0     1368.27     1476.27     34.23 o 
  12   5   0      320.42      352.04     29.20 o 
  13   5   0      525.11      527.32     68.70 o 
  14   5   0      316.02      260.16     47.82 o 
  15   5   0      321.84      277.66     82.06 o 
  16   5   0      245.51      228.33     82.87 o 
  17   5   0      109.75      145.93    104.46 o 
   0   6   0     9941.02     9511.17     84.27 o 
   1   6   0     5145.10     5139.41     59.51 o 
   2   6   0      823.51      743.81     10.12 o 
   3   6   0      503.28      443.04      8.13 o 
   4   6   0     4988.06     5098.17     62.94 o 
   5   6   0     3834.07     3998.14     21.29 o 
   6   6   0      910.48      826.92     15.55 o 
   7   6   0     1554.25     1608.25     25.87 o 
   8   6   0       17.21        1.40      3.45 o 
   9   6   0        3.61       -7.31      7.31 o 
  10   6   0      219.99      198.11     19.25 o 
  11   6   0       47.79       48.79     21.94 o 
  12   6   0        0.07        2.72     26.25 o 
  13   6   0       53.31      -14.20     32.52 o 
  14   6   0      195.19      136.88     46.60 o 
  15   6   0       87.94       89.16     52.44 o 
  17   6   0       45.68       72.75     96.21 o 
   1   7   0      600.09      642.45     22.84 o 
   2   7   0       42.20       62.08      8.06 o 
   3   7   0      151.89      150.27      7.96 o 
   4   7   0       18.47       19.81      7.04 o 
   5   7   0     1509.91     1595.14     23.93 o 
   6   7   0       85.06       75.95      8.78 o 
   7   7   0     2035.73     2024.92     24.99 o 
   8   7   0     1270.82     1227.96     17.98 o 
   9   7   0      519.29      510.85     20.13 o 
  10   7   0        8.75      -11.96     11.96 o 
  11   7   0     1206.65     1271.67     37.48 o 
  12   7   0      188.90      183.04     39.13 o 
  13   7   0      266.91      312.23     46.21 o 
  14   7   0      361.56      408.59     51.18 o 
  15   7   0      138.43       69.01     55.82 o 
   0   8   0       18.37       -3.85      6.08 o 
   1   8   0      849.79      876.16     19.04 o 
   2   8   0     3976.21     4272.31     34.09 o 
   3   8   0      547.19      565.86     11.38 o 
   4   8   0      176.80      163.81      9.86 o 
   5   8   0      570.87      508.63     11.39 o 
   6   8   0      106.63       93.60      9.63 o 
   7   8   0      121.23      100.86     12.95 o 
   8   8   0      209.94      200.12     15.25 o 
   9   8   0       17.38       -4.64      8.26 o 
  10   8   0        2.40       -4.53      7.43 o 
  11   8   0      109.90       65.95     21.55 o 
  12   8   0        6.04        2.69      5.74 o 
  13   8   0       56.81       48.94     45.09 o 
  14   8   0       18.73        5.09     55.58 o 
  15   8   0        3.03      -30.06     65.66 o 
  16   8   0       12.20       13.19     87.14 o 
   1   9   0      512.83      589.18     19.69 o 
   2   9   0      390.58      423.85     17.39 o 
   3   9   0     2792.18     3101.01     34.54 o 
   4   9   0       11.01       10.13     11.50 o 
   5   9   0      756.60      742.34     12.72 o 
   6   9   0       82.86       99.30     12.27 o 
   7   9   0      325.11      304.24     13.44 o 
   8   9   0      135.41      105.81     15.97 o 
   9   9   0     2656.45     2740.28     63.74 o 
  10   9   0       80.98       28.39     17.20 o 
  11   9   0      133.00      156.06     21.99 o 
  12   9   0      129.91       19.83     46.60 o 
  13   9   0      119.20      143.63     48.71 o 
  14   9   0        9.28      -18.52     60.86 o 
  15   9   0        8.25      -20.72     26.83 o 
   0  10   0     1895.89     1969.00     35.79 o 
   1  10   0      809.43      935.41     22.89 o 
   2  10   0       11.01       23.54     16.11 o 
   3  10   0       84.74       97.11     15.30 o 
   4  10   0        6.35        1.63      7.12 o 
   5  10   0       10.19       30.94     14.00 o 
   6  10   0        9.44       -0.72      3.93 o 
   7  10   0       42.43       14.36      7.25 o 
   8  10   0       50.87       11.62     13.63 o 
   9  10   0        8.13       -7.25     17.89 o 
  10  10   0      583.89      565.36     22.31 o 
  11  10   0       13.03       -7.57     14.27 o 
  12  10   0      325.18      326.51     36.33 o 
  13  10   0       33.78       -0.98     15.88 o 
  14  10   0       48.09       14.20     56.15 o 
  15  10   0       89.06       89.61     64.42 o 
   1  11   0      536.70      583.69     19.51 o 
   2  11   0       13.45       12.07     17.79 o 
   3  11   0        8.05        9.14     25.13 o 
   4  11   0      197.76      188.62     17.37 o 
   5  11   0      408.27      438.02     21.99 o 
   6  11   0      111.05      105.60     15.23 o 
   7  11   0       77.68       75.07     15.39 o 
   8  11   0       68.73       65.59     18.26 o 
   9  11   0        9.15       -7.60     13.36 o 
  10  11   0       20.91       30.06     25.93 o 
  11  11   0        2.38       25.94     51.26 o 
  12  11   0       16.93      -12.77     21.80 o 
  13  11   0       23.79       32.73     54.08 o 
  14  11   0       64.36      -14.60     21.60 o 
  15  11   0       17.88       15.39    155.41 o 
  16  11   0        7.13        2.07     31.49 o 
   0  12   0       22.73       40.94     23.48 o 
   1  12   0     1811.17     1853.57     27.47 o 
   2  12   0      396.93      383.47     19.35 o 
   3  12   0      366.09      328.95     19.52 o 
   4  12   0       25.57       15.32     14.08 o 
   5  12   0      105.30       72.05     36.45 o 
   6  12   0        3.45        1.34      5.17 o 
   7  12   0      284.09      282.48     17.78 o 
   8  12   0       37.89       47.84     18.69 o 
   9  12   0     1025.43      987.71     35.07 o 
  10  12   0      367.09      337.19     26.45 o 
  11  12   0      119.83      110.12     36.18 o 
  12  12   0      214.63      282.24     38.20 o 
  13  12   0       97.51       18.32     44.07 o 
  14  12   0      128.88      181.99     63.91 o 
  15  12   0       28.89      -17.24     64.40 o 
   1  13   0      218.09      240.63     20.79 o 
   2  13   0       37.80       47.92     20.23 o 
   3  13   0      863.34      927.12     24.43 o 
   4  13   0      197.16      193.17     19.78 o 
   5  13   0     1916.78     1993.33     53.72 o 
   6  13   0      379.20      419.83     24.54 o 
   7  13   0       37.31       39.28     18.77 o 
   8  13   0      647.37      648.47     36.52 o 
   9  13   0       18.22        9.70     23.53 o 
  10  13   0       47.52        6.27     17.96 o 
  11  13   0        9.80      -19.10     19.10 o 
  12  13   0        0.67       -2.17     13.32 o 
  13  13   0       56.17       33.61     64.05 o 
  14  13   0       55.03       30.03     64.25 o 
  15  13   0       32.35       26.26    176.58 o 
   0  14   0      158.86      137.17     30.17 o 
   1  14   0     1329.46     1372.90     28.96 o 
   2  14   0      495.44      503.61     24.69 o 
   3  14   0       19.17       -0.14     10.78 o 
   4  14   0     1329.87     1351.35     27.90 o 
   5  14   0      703.52      766.78     30.11 o 
   6  14   0       59.62       56.95     16.82 o 
   7  14   0      812.86      924.12     37.37 o 
   8  14   0      109.57      122.61     27.07 o 
   9  14   0      444.00      449.84     32.03 o 
  10  14   0      243.86      204.54     37.06 o 
  11  14   0      125.44      141.23     38.25 o 
  12  14   0      272.94      248.42     48.96 o 
  13  14   0      467.06      485.40     55.12 o 
  14  14   0       10.90       35.24     86.63 o 
  15  14   0       15.35       13.01    270.35 o 
   1  15   0      441.99      470.64     26.39 o 
   2  15   0       31.85       29.24     26.75 o 
   3  15   0       60.19       49.09     22.15 o 
   4  15   0      578.12      544.93     24.96 o 
   5  15   0       28.70       23.70     24.93 o 
   6  15   0        0.82        0.09      7.27 o 
   7  15   0       55.54       60.45     30.93 o 
   8  15   0       76.17       54.13     29.10 o 
   9  15   0       96.59       85.35     30.25 o 
  10  15   0        3.75       -5.77     10.32 o 
  11  15   0       94.22        6.27     22.50 o 
  12  15   0      174.21      117.24     56.00 o 
  13  15   0       54.92        5.72     18.46 o 
  14  15   0       10.14       -2.50     14.99 o 
   0  16   0      139.27      164.92     37.87 o 
   1  16   0     2772.76     2936.92     52.56 o 
   2  16   0       39.07       28.81     25.16 o 
   3  16   0     1406.71     1378.87     32.79 o 
   4  16   0      104.39      106.30     30.21 o 
   5  16   0     1232.35     1241.63     47.32 o 
   6  16   0      871.76      978.10     42.72 o 
   7  16   0      589.95      627.51     34.81 o 
   8  16   0      271.05      323.46     33.35 o 
   9  16   0      116.90      120.91     41.36 o 
  10  16   0      482.21      565.59     46.09 o 
  11  16   0       61.00       64.59     59.35 o 
  12  16   0      241.20      286.65     57.55 o 
  13  16   0       94.45      113.47     60.03 o 
   1  17   0      656.70      662.70     29.53 o 
   2  17   0      468.28      479.25     29.77 o 
   3  17   0      403.00      381.94     28.17 o 
   4  17   0       19.05       32.01     29.14 o 
   5  17   0        3.46       11.87     26.53 o 
   6  17   0      166.43      185.23     31.33 o 
   7  17   0       79.88       99.34     34.71 o 
   8  17   0       79.22       97.15     34.18 o 
   9  17   0        4.65        0.59      6.63 o 
  10  17   0      348.02      377.46     46.68 o 
  11  17   0       87.37       19.07     27.80 o 
  12  17   0       21.03       39.97    830.02 o 
  13  17   0      211.64      109.97    132.94 o 
   0  18   0      215.66      246.01     49.76 o 
   1  18   0      304.57      335.19     31.48 o 
   2  18   0      850.05      889.51     33.14 o 
   3  18   0      826.55      851.63     32.54 o 
   4  18   0      729.16      732.86     44.74 o 
   5  18   0      576.10      657.00     33.33 o 
   6  18   0      365.70      428.54     39.48 o 
   7  18   0      212.47      240.79     37.11 o 
   8  18   0      197.48      216.08     41.91 o 
   9  18   0      249.28      274.43     47.01 o 
  10  18   0       89.36       42.62     41.68 o 
  11  18   0       93.99       82.88     62.35 o 
  12  18   0        3.65       -5.34     35.21 o 
   1  19   0       37.31       66.97     30.78 o 
   2  19   0       28.53       33.90     31.55 o 
   3  19   0       16.79        8.88     27.68 o 
   4  19   0      424.38      371.64     37.80 o 
   5  19   0        2.26        0.05     10.25 o 
   6  19   0      213.83      218.20     38.24 o 
   7  19   0       16.21        0.01     17.24 o 
   8  19   0       65.66       49.59     53.95 o 
   9  19   0      233.44      343.52     49.53 o 
  10  19   0      251.35      256.55     63.77 o 
  11  19   0       27.40      -22.65     40.67 o 
  12  19   0      222.97      287.17    147.74 o 
   0  20   0     1062.84     1064.15     58.00 o 
   1  20   0      576.72      664.57     37.92 o 
   2  20   0      153.51      166.47     37.66 o 
   3  20   0      205.98      217.93     38.06 o 
   4  20   0      226.10      259.67     33.93 o 
   5  20   0      355.36      315.50     45.90 o 
   6  20   0      414.17      480.29     41.74 o 
   7  20   0      178.08      161.74     54.27 o 
   8  20   0       36.99       11.43     53.77 o 
   9  20   0       79.52       64.73     54.09 o 
  10  20   0       30.72       26.41     79.41 o 
  11  20   0       62.63       55.25    142.76 o 
   1  21   0        2.50       24.28     31.54 o 
   2  21   0       38.56       50.81     39.92 o 
   3  21   0        9.51       53.95     43.39 o 
   4  21   0      233.38      243.62     35.27 o 
   5  21   0       18.81        0.64     10.41 o 
   6  21   0       67.83       63.22     41.93 o 
   7  21   0        6.14       18.68    122.41 o 
   8  21   0      220.45      221.53     60.69 o 
   9  21   0       53.52       73.53    125.63 o 
  10  21   0      326.11      513.83    140.47 o 
   0  22   0      457.17      526.74     78.57 o 
   1  22   0      123.07      105.39     44.49 o 
   2  22   0       80.18       77.04     44.75 o 
   3  22   0      134.76      157.34     38.95 o 
   4  22   0      375.77      393.31     51.10 o 
   5  22   0      166.78      161.59     57.22 o 
   6  22   0      126.35      172.93     59.99 o 
   7  22   0       91.63       25.02     63.67 o 
   9  22   0        2.70       38.55    146.82 o 
   1  23   0       19.67       -7.71    110.13 o 
   2  23   0       75.97       68.01     51.09 o 
   3  23   0      135.98      183.92     41.80 o 
   4  23   0        4.35        3.59     49.56 o 
   5  23   0      100.46      136.22     54.25 o 
   6  23   0       31.41       23.75     67.62 o 
   7  23   0      100.04       94.88    115.63 o 
   8  23   0       44.78      -38.65    151.73 o 
   0  24   0        2.70      -20.99     39.95 o 
   1  24   0      109.96       51.67     56.85 o 
   2  24   0       95.08       49.42     72.50 o 
   3  24   0       22.97       56.14     91.43 o 
   4  24   0      156.88      210.60    102.46 o 
   5  24   0      120.58      175.81     73.70 o 
   6  24   0        1.97       -8.98     56.40 o 
   7  24   0       34.85       43.50    125.90 o 
   1  25   0        0.10       10.35     56.80 o 
   2  25   0       21.50       12.33    103.92 o 
   3  25   0       22.53        9.88    231.07 o 
   0  26   0        1.21       25.89     99.39 o 
 -17   1   1      100.68      106.77     98.26 o 
 -16   1   1       44.42       53.90     85.83 o 
 -15   1   1       31.38       40.53     53.73 o 
 -14   1   1        0.50        8.43     39.11 o 
 -13   1   1        0.24        8.96     24.05 o 
 -12   1   1      476.00      451.66     31.68 o 
 -11   1   1      616.47      657.10     23.21 o 
 -10   1   1       74.52       80.80     13.43 o 
  -9   1   1      348.09      399.01     14.43 o 
  -8   1   1      658.03      667.35     14.89 o 
  -7   1   1     1233.33     1334.66     22.11 o 
  -6   1   1      276.21      303.98      8.60 o 
  -5   1   1      644.03      765.92     10.93 o 
  -4   1   1      439.85      456.36      7.50 o 
  -3   1   1      186.19      192.29     11.98 o 
   3   1   1        2.19        6.38      3.29 o 
   4   1   1       88.56       81.86      4.67 o 
   5   1   1     2452.21     2618.35     11.97 o 
   6   1   1      994.32     1001.69     12.68 o 
   7   1   1        6.81       26.63     12.21 o 
   8   1   1      262.52      294.00     12.58 o 
   9   1   1     1513.66     1570.07     20.82 o 
  10   1   1       58.76       41.27     14.40 o 
  11   1   1      765.53      725.43     18.86 o 
  12   1   1        6.17       13.63     14.17 o 
  13   1   1        7.96       -1.24      7.50 o 
  14   1   1        6.15       -3.70     19.80 o 
  15   1   1        6.19       13.70     38.44 o 
  16   1   1      279.38      305.19     56.32 o 
 -17   2   1        0.73       45.78    100.24 o 
 -16   2   1      187.77      182.56     87.39 o 
 -15   2   1       43.17       55.94     79.00 o 
 -14   2   1       41.48       69.74     40.39 o 
 -13   2   1      332.20      355.73     34.11 o 
 -12   2   1      741.77      765.71     26.41 o 
 -11   2   1        2.24       -5.01     18.55 o 
 -10   2   1      313.52      348.94     20.88 o 
  -9   2   1      850.57      866.83     15.12 o 
  -8   2   1      151.32      136.00     10.87 o 
  -7   2   1       34.87       29.82      8.89 o 
  -6   2   1       10.63       34.55      6.66 o 
  -5   2   1      687.06      750.00      8.71 o 
  -4   2   1     1322.51     1312.19     13.33 o 
  -3   2   1     1609.51     1546.04     18.70 o 
  -2   2   1     2505.11     2628.87     19.21 o 
   2   2   1       28.13       79.14      8.62 o 
   3   2   1     1178.35     1175.08     11.61 o 
   4   2   1        9.26       26.12      6.19 o 
   5   2   1        1.05        6.17      2.88 o 
   6   2   1      809.57      790.50     10.04 o 
   7   2   1      137.61      114.89      9.69 o 
   8   2   1       27.27       23.81     11.07 o 
   9   2   1       13.51       16.07     15.93 o 
  10   2   1      371.31      343.46     15.68 o 
  11   2   1       39.73       31.36     16.41 o 
  12   2   1      281.81      314.77     24.90 o 
  13   2   1       24.15       38.51     25.93 o 
  14   2   1      209.87      205.63     36.17 o 
  15   2   1       89.05      102.78     48.77 o 
  16   2   1       19.46       45.18     54.74 o 
  17   2   1       21.58       33.06     93.35 o 
 -17   3   1        4.49       21.07     95.84 o 
 -16   3   1       10.02      -16.59     38.34 o 
 -15   3   1       21.34       44.03     55.09 o 
 -14   3   1      112.73      141.64     49.84 o 
 -13   3   1      139.80       99.81     45.59 o 
 -12   3   1       23.75       15.46     23.86 o 
 -11   3   1        4.42      -17.41     19.43 o 
 -10   3   1       93.03       85.85     20.33 o 
  -9   3   1      314.97      286.95     16.85 o 
  -8   3   1      456.51      409.66     27.85 o 
  -7   3   1      579.07      526.35     18.02 o 
  -6   3   1     4412.12     4551.79     21.72 o 
  -5   3   1     2136.80     2135.21     15.02 o 
  -4   3   1     1711.16     1712.42     26.69 o 
  -3   3   1     3956.23     3862.52     31.41 o 
  -2   3   1     5744.53     5463.19     91.53 o 
  -1   3   1     8929.74     8480.97     56.81 o 
   2   3   1     5808.96     5746.08     47.69 o 
   3   3   1     1211.75     1277.88     16.89 o 
   4   3   1     4227.79     4086.90     44.55 o 
   5   3   1     3381.97     3722.48     40.37 o 
   6   3   1     1372.19     1365.69     43.40 o 
   7   3   1       75.74       69.93      6.63 o 
   8   3   1     1149.48     1120.93     22.01 o 
   9   3   1      856.30      830.64     23.81 o 
  10   3   1      262.08      219.85     14.93 o 
  11   3   1      191.86      172.24     15.39 o 
  12   3   1      228.66      184.11     24.68 o 
  13   3   1       85.64       85.48     26.21 o 
  14   3   1        2.95        4.41      7.71 o 
  15   3   1       43.03        6.50     56.19 o 
  16   3   1        0.17      -25.06     59.24 o 
  17   3   1       19.17       24.51     94.51 o 
 -17   4   1      276.96      406.84     90.83 o 
 -16   4   1       47.18       24.67     85.65 o 
 -15   4   1      219.00      262.88     57.45 o 
 -14   4   1      335.85      362.96     52.82 o 
 -13   4   1      212.62      209.16     47.14 o 
 -12   4   1      342.35      401.94     36.59 o 
 -11   4   1      810.51      855.94     29.45 o 
 -10   4   1      263.94      285.80     18.10 o 
  -9   4   1       58.03       45.46     13.51 o 
  -8   4   1      904.99      864.60     16.87 o 
  -7   4   1       52.19       73.18     11.65 o 
  -6   4   1     3584.09     3637.75     22.86 o 
  -5   4   1      165.16      151.71      8.16 o 
  -4   4   1      468.67      589.30      8.82 o 
  -3   4   1        2.47       -0.53      4.85 o 
  -2   4   1     1161.44     1228.94     23.13 o 
   0   4   1     1694.54     1620.51     32.48 o 
   1   4   1     2952.01     3051.70     33.94 o 
   2   4   1      142.77      158.16     11.87 o 
   3   4   1        4.77        5.61      3.98 o 
   4   4   1     4989.88     5033.78     36.10 o 
   5   4   1      251.00      223.35     10.51 o 
   7   4   1      539.68      502.65     14.11 o 
   8   4   1      386.38      320.53     18.78 o 
   9   4   1       32.19        3.94      9.92 o 
  10   4   1      691.43      647.56     14.48 o 
  11   4   1      317.48      331.85     24.03 o 
  12   4   1      957.44      962.64     32.37 o 
  13   4   1      207.28      202.11     26.83 o 
  14   4   1      240.73      299.81     46.11 o 
  15   4   1      172.45      124.58     80.16 o 
  16   4   1      119.41       97.05     86.59 o 
 -17   5   1       24.66       75.19    106.92 o 
 -16   5   1       21.40       51.42     89.10 o 
 -15   5   1        0.66       43.59     52.72 o 
 -14   5   1       17.21       20.10     45.58 o 
 -13   5   1      292.09      317.65     35.41 o 
 -12   5   1       37.67       35.59     31.93 o 
 -11   5   1      310.98      340.14     30.98 o 
 -10   5   1       92.48       80.20     17.33 o 
  -9   5   1     1984.18     2147.02     25.33 o 
  -8   5   1      637.33      695.08     16.66 o 
  -7   5   1     1033.84     1030.55     17.04 o 
  -6   5   1      884.36      814.04     29.28 o 
  -5   5   1     8351.17     8728.98     58.70 o 
  -4   5   1     1596.75     1644.64     23.55 o 
  -3   5   1     5002.08     5076.97     29.15 o 
  -2   5   1     4482.41     4379.92     23.89 o 
  -1   5   1     2177.82     2231.36     22.20 o 
   0   5   1    15034.77    13857.25     42.09 o 
   1   5   1     4393.31     4339.15     91.55 o 
   2   5   1     6083.40     6116.33     40.72 o 
   3   5   1     2031.40     1964.57     26.60 o 
   4   5   1     8554.18     8829.26     70.28 o 
   6   5   1     6375.39     6412.89     41.58 o 
   7   5   1     1513.96     1526.68     18.03 o 
   8   5   1     2537.96     2464.82     26.61 o 
   9   5   1      122.05      155.14     18.05 o 
  10   5   1      237.19      237.19     20.75 o 
  11   5   1      551.82      501.72     26.00 o 
  12   5   1      544.04      528.40     28.07 o 
  13   5   1       23.55       26.52     32.83 o 
  14   5   1       57.43       -7.22     37.69 o 
  15   5   1       91.16       22.85     50.14 o 
  16   5   1        0.36      -38.08     38.08 o 
  17   5   1        9.51      -33.31     54.72 o 
 -16   6   1      117.93      133.12     88.06 o 
 -15   6   1      154.97      241.66     59.49 o 
 -14   6   1      292.20      387.58     51.48 o 
 -13   6   1      524.76      547.44     37.54 o 
 -12   6   1     1047.76     1161.17     40.16 o 
 -11   6   1      643.72      732.49     35.77 o 
 -10   6   1     1528.67     1591.41     26.87 o 
  -9   6   1      802.26      817.84     24.93 o 
  -8   6   1      251.93      246.02     14.66 o 
  -7   6   1      848.46      813.74     16.24 o 
  -6   6   1     1583.29     1539.15     15.75 o 
  -5   6   1       39.43       28.48      7.38 o 
  -4   6   1     1234.79     1217.34     16.24 o 
  -3   6   1     1632.12     1664.21     25.10 o 
  -2   6   1       21.38       25.76      8.38 o 
  -1   6   1        3.61        2.75      7.21 o 
   0   6   1      205.99      196.22     12.19 o 
   1   6   1       84.50       80.00     10.13 o 
   2   6   1      633.27      640.63     14.24 o 
   3   6   1      962.51     1033.93      8.63 o 
   4   6   1      108.12      101.40      4.70 o 
   5   6   1       14.21       51.07      7.26 o 
   6   6   1     1276.72     1365.13     16.98 o 
   7   6   1      304.69      323.47     17.63 o 
   8   6   1      792.99      780.21     23.23 o 
   9   6   1     1978.65     1887.52     32.10 o 
  10   6   1     1110.43     1107.32     30.50 o 
  11   6   1     1018.66      948.15     32.02 o 
  12   6   1      496.98      501.55     33.97 o 
  13   6   1      230.08      218.47     34.22 o 
  14   6   1      180.87      148.95     48.36 o 
  15   6   1      295.98      226.66     84.78 o 
  17   6   1      161.46      112.25    104.12 o 
 -16   7   1        1.46       -5.56     12.97 o 
 -15   7   1       23.49       14.54    348.78 o 
 -14   7   1      224.63      280.68     54.61 o 
 -13   7   1       63.94       61.05     38.13 o 
 -12   7   1      121.57      142.33     33.93 o 
 -11   7   1      127.84      115.03     30.86 o 
 -10   7   1     1047.42     1084.43     26.36 o 
  -9   7   1       44.37       60.89     16.59 o 
  -8   7   1     3671.56     3592.77     48.92 o 
  -7   7   1     1401.09     1434.98     23.37 o 
  -6   7   1     1990.03     1972.43     24.44 o 
  -5   7   1     2016.84     2065.25     27.41 o 
  -4   7   1     7406.27     7615.77    108.12 o 
  -3   7   1     3798.96     3922.28     37.84 o 
  -2   7   1     8545.75     8591.23     60.21 o 
  -1   7   1     4680.44     4598.01     43.52 o 
   0   7   1     2851.04     2555.35     30.33 o 
   1   7   1     7522.55     7423.39     40.97 o 
   2   7   1     6705.26     6602.13     35.78 o 
   3   7   1    12455.03    12738.88     41.99 o 
   4   7   1     2157.19     2119.24     33.93 o 
   5   7   1     3314.37     3145.89     38.23 o 
   6   7   1     2157.92     2034.84     17.49 o 
   7   7   1     1920.82     1973.94     21.68 o 
   8   7   1      135.84      216.67     21.31 o 
   9   7   1     2153.71     2153.44     34.25 o 
  10   7   1      725.69      674.16     27.65 o 
  11   7   1       92.03       73.07     25.46 o 
  12   7   1      134.46       90.59     33.48 o 
  13   7   1      294.15      292.43     45.29 o 
  14   7   1       83.07       91.14     47.19 o 
  15   7   1       11.72      -23.56     64.36 o 
 -16   8   1      171.83      218.94     68.98 o 
 -15   8   1      237.28      270.86     81.29 o 
 -14   8   1      760.63      773.78     92.40 o 
 -13   8   1     1082.91     1272.14     46.73 o 
 -12   8   1      754.84      799.18     53.08 o 
 -11   8   1      385.64      513.20     36.26 o 
 -10   8   1      229.40      210.21     19.85 o 
  -9   8   1      970.12     1035.03     21.78 o 
  -8   8   1     3490.52     3528.61     35.93 o 
  -7   8   1     1520.73     1508.26     25.78 o 
  -6   8   1      479.41      478.60     11.66 o 
  -5   8   1      973.53      978.60     17.13 o 
  -4   8   1       15.38       14.76     20.25 o 
  -3   8   1      537.70      497.23     15.22 o 
  -2   8   1     2954.77     3130.77     32.79 o 
  -1   8   1     1136.69     1245.81     45.40 o 
   0   8   1     1901.44     2106.33     34.78 o 
   1   8   1      334.16      367.66     11.97 o 
   3   8   1        4.50       22.92     11.89 o 
   4   8   1      506.88      444.54      8.94 o 
   5   8   1     1531.86     1551.05     14.75 o 
   6   8   1     1479.68     1417.15     16.16 o 
   7   8   1     2236.08     2194.79     21.93 o 
   8   8   1      336.25      370.88     30.62 o 
   9   8   1      264.76      263.90     24.39 o 
  10   8   1      387.24      412.78     27.36 o 
  11   8   1     2094.20     2015.61     39.45 o 
  12   8   1      967.65      955.71     36.88 o 
  13   8   1      889.63      941.04     54.43 o 
  14   8   1      283.10      230.24     50.49 o 
  15   8   1      226.15      186.33     79.61 o 
  16   8   1      188.79      138.58     90.09 o 
 -16   9   1        3.14      -17.80     85.88 o 
 -15   9   1       28.50      -28.79    147.14 o 
 -14   9   1        9.39       -3.12     52.66 o 
 -13   9   1       52.27       92.05     70.42 o 
 -12   9   1      295.10      288.71     36.76 o 
 -11   9   1        4.64       16.10     32.25 o 
 -10   9   1       58.99       53.47     26.20 o 
  -9   9   1     2711.40     2649.57     41.48 o 
  -8   9   1      352.31      445.44     24.06 o 
  -7   9   1     2158.64     2200.13     44.73 o 
  -6   9   1     2908.34     2929.63     20.83 o 
  -5   9   1     3815.90     3924.00     45.48 o 
  -4   9   1     3331.55     3220.36     57.45 o 
  -3   9   1     7439.56     7593.88     47.10 o 
  -2   9   1     1552.73     1617.13     24.90 o 
  -1   9   1     7604.89     7874.23    248.62 o 
   0   9   1     3220.43     3156.37     46.05 o 
   1   9   1     1597.76     1578.78     24.29 o 
   2   9   1    11315.31    11315.98     47.96 o 
   3   9   1     3645.49     3491.83     40.03 o 
   4   9   1     3195.98     3124.83     22.92 o 
   5   9   1     4215.85     4189.69     67.36 o 
   6   9   1     2662.95     2617.80     20.59 o 
   7   9   1     1154.44     1139.58     20.70 o 
   8   9   1     3619.71     3347.45     45.60 o 
   9   9   1       14.35       39.08     28.72 o 
  10   9   1      275.35      237.09     27.73 o 
  11   9   1      480.56      427.46     31.35 o 
  12   9   1       30.44        3.06     14.00 o 
  13   9   1      100.73        2.09     29.87 o 
  14   9   1       57.03       18.26     71.10 o 
  15   9   1       16.54      -11.63     48.12 o 
 -16  10   1      182.63      172.70     98.72 o 
 -15  10   1      269.99      218.98     64.23 o 
 -14  10   1      317.48      416.23     60.81 o 
 -13  10   1      766.20      867.10     61.96 o 
 -12  10   1      474.86      439.92     41.76 o 
 -11  10   1     1978.90     2044.37     77.29 o 
 -10  10   1     1317.79     1383.25     52.10 o 
  -9  10   1      556.37      617.79     20.43 o 
  -8  10   1       17.48       17.05     13.80 o 
  -7  10   1     2134.24     2098.79     23.92 o 
  -6  10   1      548.89      529.16     15.07 o 
  -5  10   1     1375.10     1487.19     29.86 o 
  -4  10   1     1529.57     1540.22     41.36 o 
  -3  10   1     1992.35     2117.41     29.59 o 
  -2  10   1       29.53       27.15     21.34 o 
  -1  10   1       32.76       30.09     21.08 o 
   0  10   1       20.24       24.87     15.31 o 
   1  10   1      161.04      161.85     14.09 o 
   2  10   1      656.27      687.67     15.07 o 
   3  10   1     1301.45     1393.66     25.70 o 
   4  10   1      195.18      173.30     13.98 o 
   5  10   1     2326.13     2303.93     30.08 o 
   6  10   1      546.60      521.29     13.10 o 
   7  10   1       62.58       94.38     16.44 o 
   8  10   1      912.12      883.74     50.04 o 
   9  10   1     2337.62     2493.73     78.73 o 
  10  10   1      878.20      813.69     38.92 o 
  11  10   1      798.13      853.25     33.79 o 
  12  10   1      610.36      574.95     44.73 o 
  13  10   1      291.28      226.10     47.50 o 
  14  10   1      373.96      404.86     58.15 o 
  15  10   1      323.22      346.66     64.18 o 
 -16  11   1        1.88      -17.94     70.12 o 
 -15  11   1        0.05       -6.72     23.62 o 
 -14  11   1        1.43      -19.47     30.61 o 
 -13  11   1        9.72       16.37     79.77 o 
 -12  11   1        4.63        0.43     70.76 o 
 -11  11   1      187.62      153.26     37.07 o 
 -10  11   1      459.90      450.26     31.32 o 
  -9  11   1        9.11       -7.39      8.45 o 
  -8  11   1     2630.72     2624.46     53.65 o 
  -7  11   1      784.74      955.86     25.50 o 
  -6  11   1     1082.02     1101.37     21.08 o 
  -5  11   1     1655.65     1781.92     59.87 o 
  -4  11   1     6997.37     6932.41     57.33 o 
  -3  11   1     1417.63     1357.92     27.85 o 
  -2  11   1     4334.84     4401.89    136.56 o 
  -1  11   1     2266.23     2348.44     32.90 o 
   0  11   1     5044.38     4914.62     38.36 o 
   1  11   1     6392.90     6534.87     52.13 o 
   2  11   1      862.27      804.55     17.28 o 
   3  11   1     5200.00     5369.01     41.62 o 
   4  11   1     1609.04     1720.90     26.37 o 
   5  11   1     2278.07     2457.56     30.28 o 
   6  11   1     1185.20     1129.51     29.64 o 
   7  11   1     5572.65     5525.25     66.89 o 
   8  11   1       16.23       64.02     23.24 o 
   9  11   1      477.25      449.06     37.75 o 
  10  11   1       96.43       37.24     15.27 o 
  11  11   1      166.40      162.84     32.50 o 
  12  11   1       50.57      -18.41     26.10 o 
  13  11   1       32.60       27.24     58.35 o 
  14  11   1        2.28        2.90     44.81 o 
  15  11   1       12.69       -1.59     17.67 o 
 -15  12   1      234.30      155.47    103.52 o 
 -14  12   1      291.37      266.18     55.67 o 
 -13  12   1      404.13      415.30     41.85 o 
 -12  12   1      525.48      524.85     50.68 o 
 -11  12   1      967.59     1065.88     78.76 o 
 -10  12   1      117.32      107.93     35.48 o 
  -9  12   1     1046.89     1063.95     32.04 o 
  -8  12   1     1264.13     1390.93     25.19 o 
  -7  12   1     3183.40     3315.54     40.13 o 
  -6  12   1       76.29      126.41     24.70 o 
  -5  12   1      257.12      272.99     39.22 o 
  -4  12   1      281.44      294.65     23.06 o 
  -3  12   1      830.57      885.44     26.46 o 
  -2  12   1       17.02        9.76     35.69 o 
  -1  12   1       43.91       44.03     19.56 o 
   0  12   1      419.12      433.47     21.33 o 
   1  12   1      192.02      223.78     16.37 o 
   2  12   1      256.57      228.35     15.40 o 
   3  12   1      636.20      622.78     14.67 o 
   4  12   1      149.11      140.53      5.68 o 
   5  12   1     1092.48     1100.80     15.30 o 
   6  12   1     2555.21     2724.41     48.30 o 
   7  12   1     1464.44     1603.78     36.79 o 
   8  12   1       83.44      106.47     23.76 o 
   9  12   1      978.15      978.40     41.66 o 
  10  12   1      839.85      795.43     42.95 o 
  11  12   1      547.06      572.52     34.96 o 
  12  12   1      375.07      342.79     45.77 o 
  13  12   1      658.28      702.44     51.88 o 
  14  12   1      492.30      553.35     56.57 o 
  15  12   1      134.57      146.47     66.76 o 
 -14  13   1       13.85       44.34     67.59 o 
 -13  13   1       12.43      -14.97     30.05 o 
 -12  13   1       59.14        6.72     14.12 o 
 -11  13   1       25.64      -10.26     13.03 o 
 -10  13   1       46.67       -1.30      9.32 o 
  -9  13   1      395.49      395.03     38.17 o 
  -8  13   1      463.71      497.49     22.52 o 
  -7  13   1      336.83      360.54     22.61 o 
  -6  13   1      437.79      459.80     28.81 o 
  -5  13   1      244.95      287.22     40.14 o 
  -4  13   1     1652.12     1615.91     29.92 o 
  -3  13   1     4692.93     4672.18     47.27 o 
  -2  13   1     1667.47     1618.17     34.99 o 
  -1  13   1     1614.63     1619.05     65.19 o 
   0  13   1     1982.63     2041.44     30.90 o 
   1  13   1     2011.12     1993.20     25.73 o 
   2  13   1     4954.00     5013.00     33.90 o 
   3  13   1     2766.63     2909.25     25.21 o 
   4  13   1      277.19      291.23      8.87 o 
   5  13   1     1394.59     1521.73     34.76 o 
   6  13   1      401.15      432.39     23.58 o 
   7  13   1       14.08       37.47     37.20 o 
   8  13   1     1139.90     1179.25     42.15 o 
   9  13   1      431.56      418.76     39.95 o 
  10  13   1       59.37       32.09     40.70 o 
  11  13   1       60.31       43.58     77.88 o 
  12  13   1       12.28      -19.82     39.79 o 
  13  13   1        6.54       31.37     85.87 o 
  14  13   1       12.20       22.00     69.89 o 
  15  13   1      140.77      112.28    106.20 o 
 -14  14   1      162.41      153.85     62.90 o 
 -13  14   1      162.50      158.42     55.07 o 
 -12  14   1      652.69      738.44     46.35 o 
 -11  14   1      283.83      314.04     39.58 o 
 -10  14   1      324.86      357.76     38.79 o 
  -9  14   1      962.67     1043.33     39.64 o 
  -8  14   1     1791.04     1946.77     36.99 o 
  -7  14   1      197.98      217.83     22.05 o 
  -6  14   1     1000.43     1029.27     45.65 o 
  -5  14   1      265.25      234.78     36.69 o 
  -4  14   1       50.53       59.90     25.70 o 
  -3  14   1      400.17      378.35     23.47 o 
  -2  14   1       71.76       69.14     25.52 o 
  -1  14   1      294.67      269.36     27.78 o 
   0  14   1      527.23      501.21     25.49 o 
   1  14   1      135.83      168.29     22.43 o 
   2  14   1       14.70       10.99     20.10 o 
   3  14   1      267.99      252.31     22.34 o 
   4  14   1     1068.44     1015.45     25.90 o 
   5  14   1      160.92      188.92     19.35 o 
   6  14   1      559.06      582.54     31.36 o 
   7  14   1     1733.50     1740.97     61.17 o 
   8  14   1      463.97      500.97     32.00 o 
   9  14   1      662.54      662.78     61.87 o 
  10  14   1      482.35      499.86     47.36 o 
  11  14   1      966.07     1085.17     55.04 o 
  12  14   1      169.12       88.69     51.09 o 
  13  14   1      204.41      185.56     58.13 o 
  14  14   1       11.45       -2.67     26.73 o 
  15  14   1      157.90      113.51     92.08 o 
 -14  15   1        4.08      -31.71    140.19 o 
 -13  15   1       28.18       33.65    279.60 o 
 -12  15   1       23.36        2.81     28.68 o 
 -11  15   1       22.53       34.00     41.44 o 
 -10  15   1      120.78      128.37     37.53 o 
  -9  15   1       28.30       13.92     36.25 o 
  -8  15   1      142.72      114.92     37.31 o 
  -7  15   1       39.29        2.72     17.78 o 
  -6  15   1       44.62       70.90     29.74 o 
  -5  15   1     1294.54     1181.98     52.77 o 
  -4  15   1       49.12        8.89     15.98 o 
  -3  15   1      594.30      553.53     26.76 o 
  -2  15   1     2712.93     2660.88     36.47 o 
  -1  15   1      885.68      914.81     35.48 o 
   0  15   1     2580.56     2621.26     42.65 o 
   1  15   1     1542.69     1536.66     31.91 o 
   2  15   1      348.95      372.27     24.47 o 
   3  15   1      291.15      299.85     24.24 o 
   4  15   1      909.64      910.99     27.17 o 
   5  15   1       56.20       62.71     20.12 o 
   6  15   1     1228.82     1254.96     32.16 o 
   7  15   1       78.53       47.12     40.86 o 
   8  15   1       90.85       85.89     31.57 o 
   9  15   1       30.25       11.43     25.89 o 
  10  15   1        9.79       14.20     21.69 o 
  11  15   1       18.54       20.36     25.59 o 
  12  15   1       28.52       -7.76     17.21 o 
  13  15   1       11.81      -26.65     39.72 o 
  14  15   1      230.29      233.55     88.58 o 
 -13  16   1      159.92      161.42     62.08 o 
 -12  16   1       48.40       56.83     58.44 o 
 -11  16   1      248.23      192.44     45.99 o 
 -10  16   1      445.26      476.06     41.56 o 
  -9  16   1      647.01      683.56     44.59 o 
  -8  16   1       77.06       53.67     28.27 o 
  -7  16   1      128.25       84.42     30.32 o 
  -6  16   1     1868.93     1823.14     72.85 o 
  -5  16   1       28.28       11.07     14.47 o 
  -4  16   1       70.66       66.86     26.30 o 
  -3  16   1       21.89        7.83     11.05 o 
  -2  16   1       36.03       50.38     24.73 o 
  -1  16   1       60.42       60.00     27.96 o 
   0  16   1      195.51      177.10     29.51 o 
   1  16   1      212.73      269.08     26.37 o 
   2  16   1      261.42      260.17     25.35 o 
   3  16   1      103.55      101.95     24.61 o 
   4  16   1      806.40      842.98     28.53 o 
   5  16   1      327.40      329.30     23.43 o 
   6  16   1      164.87      221.44     28.66 o 
   7  16   1      246.40      258.88     47.94 o 
   8  16   1      677.42      758.40     45.26 o 
   9  16   1      493.15      521.51     41.59 o 
  10  16   1      183.38      194.27     49.06 o 
  11  16   1       93.34       21.92     32.70 o 
  12  16   1      488.48      512.15     60.07 o 
  13  16   1        4.55        8.22     84.42 o 
  14  16   1       26.02      -18.66     36.36 o 
 -13  17   1        5.56       39.71    126.78 o 
 -12  17   1      126.98      179.18     59.83 o 
 -11  17   1       18.06       -3.54      8.69 o 
 -10  17   1        0.11        7.03     44.37 o 
  -9  17   1       38.56       23.19     29.21 o 
  -8  17   1       18.74       29.70     32.01 o 
  -7  17   1       29.99      -17.46     26.98 o 
  -6  17   1      105.72       47.54     53.12 o 
  -5  17   1       54.07       37.82     40.03 o 
  -4  17   1      409.69      337.70     29.54 o 
  -3  17   1      265.04      222.82     28.37 o 
  -2  17   1      484.55      454.41     28.71 o 
  -1  17   1       81.97       62.35     30.85 o 
   0  17   1      618.09      581.42     33.95 o 
   1  17   1      295.33      307.79     30.48 o 
   2  17   1      630.35      642.16     33.01 o 
   3  17   1      283.18      263.41     26.88 o 
   4  17   1       15.31       33.63     26.36 o 
   5  17   1       17.38       11.43     19.17 o 
   6  17   1       67.16       70.67     32.56 o 
   7  17   1       16.79        3.00     26.65 o 
   8  17   1      127.33      130.70     38.33 o 
   9  17   1        1.07       -2.79     17.55 o 
  10  17   1       73.00       65.74     51.23 o 
  11  17   1        3.53      -16.84     17.54 o 
  12  17   1        1.41       -7.49     14.85 o 
  13  17   1      122.65       44.90   1365.30 o 
 -12  18   1      168.34      250.81     78.06 o 
 -11  18   1       70.16       81.07     59.05 o 
 -10  18   1        8.00        0.26     15.22 o 
  -9  18   1      110.14      127.94     55.00 o 
  -8  18   1      477.01      564.07     57.24 o 
  -7  18   1      192.30      136.03     48.67 o 
  -6  18   1       33.44       -0.18      6.47 o 
  -5  18   1      130.11      101.59     42.04 o 
  -4  18   1       14.52       14.38     33.68 o 
  -3  18   1      105.90       75.16     33.20 o 
  -2  18   1       16.40       -7.87     12.63 o 
  -1  18   1      142.06      150.15     27.85 o 
   0  18   1        4.22       -2.35     22.50 o 
   1  18   1      102.45       83.37     31.99 o 
   2  18   1       23.07       34.28     31.77 o 
   3  18   1      105.29      118.44     31.32 o 
   4  18   1       80.17       99.28     30.76 o 
   5  18   1        3.84       15.77     17.44 o 
   6  18   1      496.67      462.74     48.71 o 
   7  18   1      595.11      653.83     45.09 o 
   8  18   1       20.77       48.95     37.24 o 
   9  18   1       17.89       57.56     49.58 o 
  10  18   1       93.64       78.12     55.44 o 
  11  18   1      112.40      107.83     73.78 o 
  12  18   1       21.15      -13.19     21.45 o 
 -11  19   1        6.00      -12.17     33.82 o 
 -10  19   1       51.05       46.88     54.57 o 
  -9  19   1       32.68       60.27     47.88 o 
  -8  19   1       74.69       61.72     46.54 o 
  -7  19   1        3.16      -15.84     31.72 o 
  -6  19   1        7.98       -0.28      9.92 o 
  -5  19   1       11.58        2.66     22.85 o 
  -4  19   1       31.20       17.88     31.45 o 
  -3  19   1       12.26       -2.96     10.51 o 
  -2  19   1      300.93      277.47     32.91 o 
  -1  19   1        6.54       13.20     26.28 o 
   0  19   1      197.66      193.47     29.00 o 
   1  19   1       10.46       -1.19     17.90 o 
   2  19   1       70.00       76.79     34.07 o 
   3  19   1        0.45       14.76     45.58 o 
   4  19   1        4.67        1.66     15.27 o 
   5  19   1        6.65       12.59     38.10 o 
   6  19   1       37.57        8.30     56.85 o 
   7  19   1       20.35       39.16     40.98 o 
   8  19   1        0.25        5.58     15.38 o 
   9  19   1        6.40       43.32     53.30 o 
  10  19   1       86.22       64.67     60.14 o 
  11  19   1       47.53        0.37     31.47 o 
  12  19   1      135.59       59.70    545.42 o 
 -10  20   1        3.13       -2.42      2.55 o 
  -9  20   1       73.74       57.99     51.96 o 
  -8  20   1       48.96        3.49     11.83 o 
  -7  20   1        1.47      -15.99     15.99 o 
  -6  20   1      132.17       16.55     63.70 o 
  -5  20   1        3.12       -2.09     27.82 o 
  -4  20   1       43.63       50.81     34.18 o 
  -3  20   1       31.83       20.57     41.09 o 
  -2  20   1       72.70       73.33     33.95 o 
  -1  20   1      103.21       87.06     32.99 o 
   0  20   1       56.22       28.56     28.50 o 
   1  20   1      156.42      153.66     38.57 o 
   2  20   1       23.95       22.46     69.91 o 
   3  20   1       51.14       68.91     34.21 o 
   4  20   1        4.16       30.38     35.86 o 
   5  20   1      203.35      191.59     48.17 o 
   6  20   1       41.74       64.05     51.00 o 
   7  20   1       38.35       58.24     43.97 o 
   8  20   1        5.79       36.50     57.56 o 
   9  20   1       57.49       10.53     27.12 o 
  10  20   1       99.09      155.53     66.49 o 
  11  20   1        2.21        3.15    156.31 o 
 -10  21   1       39.78       31.66    113.16 o 
  -9  21   1       67.61       95.47     72.54 o 
  -7  21   1        1.00      -20.82     40.77 o 
  -6  21   1        3.44       -2.77     22.85 o 
  -5  21   1       14.59       29.12     54.26 o 
  -4  21   1        2.06       -2.41     18.51 o 
  -3  21   1       41.73       33.96     40.81 o 
  -2  21   1        3.38       21.25     40.66 o 
  -1  21   1        8.07       17.88     41.55 o 
   0  21   1       58.32       81.93     42.17 o 
   1  21   1       24.66       -0.12     17.26 o 
   2  21   1        1.53       -6.73     26.78 o 
   3  21   1       21.57       -0.95     37.52 o 
   4  21   1        7.02       26.82     54.65 o 
   5  21   1       38.60       59.64     56.21 o 
   6  21   1        5.42       -6.12     17.62 o 
   7  21   1       60.95       84.00     49.68 o 
   8  21   1       28.77       58.10     63.96 o 
   9  21   1       99.90      127.88     63.60 o 
  -9  22   1        1.18        8.12     60.54 o 
  -8  22   1        8.01       -7.32     12.27 o 
  -7  22   1      197.89      200.44     63.71 o 
  -6  22   1       11.47       -2.52     26.78 o 
  -5  22   1       13.57        0.72      4.78 o 
  -4  22   1       19.20       20.60     44.90 o 
  -3  22   1        9.70        4.65     18.42 o 
  -2  22   1       39.32       63.80     46.01 o 
  -1  22   1       59.01       81.78     43.90 o 
   0  22   1       12.56        1.70     19.64 o 
   1  22   1        3.65      -17.66     37.87 o 
   2  22   1        1.40        0.58     10.89 o 
   3  22   1       34.96       21.38     60.66 o 
   4  22   1        3.77       15.51     80.06 o 
   5  22   1       44.89      111.61     57.78 o 
   6  22   1       65.09       98.41     51.41 o 
   7  22   1       38.89       71.44     96.66 o 
   8  22   1       32.39       25.76    102.29 o 
   9  22   1       97.49      305.46    141.86 o 
  -7  23   1      143.96       31.50    118.75 o 
  -6  23   1        3.65       49.01     86.69 o 
  -5  23   1       78.73       87.56     67.17 o 
  -4  23   1       12.62        5.21     49.04 o 
  -3  23   1        0.58       65.88     70.42 o 
  -2  23   1       43.84       64.57     48.83 o 
  -1  23   1       28.95       41.09     47.20 o 
   0  23   1       34.68        1.45     13.80 o 
   1  23   1        0.47      -22.07     36.97 o 
   2  23   1        2.35       11.28     42.54 o 
   4  23   1      158.91      153.47    100.39 o 
   5  23   1        1.51       -0.28     13.79 o 
   6  23   1       95.61      141.86     56.06 o 
   7  23   1       31.54       53.74    107.87 o 
  -5  24   1       14.09       91.93    117.22 o 
  -4  24   1       16.77       64.73     84.69 o 
  -3  24   1      121.34      200.74     55.66 o 
  -2  24   1       38.43       63.51     53.30 o 
  -1  24   1        0.01        1.37     16.27 o 
   0  24   1        4.53       -9.49     24.97 o 
   1  24   1        0.76       43.49    114.20 o 
   2  24   1       98.87       77.06     96.94 o 
   4  24   1        3.24        1.54     28.42 o 
   5  24   1        6.07        1.96     38.12 o 
   6  24   1       31.51       68.93    112.26 o 
  -3  25   1       75.72      115.92    100.17 o 
  -2  25   1       73.20      187.90     81.28 o 
  -1  25   1        0.88        7.14     33.63 o 
   0  25   1       15.62       27.30     58.56 o 
   1  25   1      182.73      172.19     92.59 o 
   2  25   1       86.20       32.52     94.39 o 
   4  25   1        3.19       42.52     77.67 o 
   5  25   1      135.59      172.45    122.99 o 
  -1  26   1        6.79      -34.30     75.17 o 
   0  26   1       20.06      -19.25     31.18 o 
 -16   0   2       35.80      115.95     89.48 o 
 -15   0   2       55.18        5.79     80.31 o 
 -14   0   2      133.95      108.33     51.69 o 
 -13   0   2      679.86      700.12     56.60 o 
 -12   0   2     1164.92     1209.36     56.88 o 
 -11   0   2       68.48       53.72     26.32 o 
 -10   0   2     1838.41     2045.98     36.82 o 
  -9   0   2      270.10      238.80     18.56 o 
  -8   0   2     1566.03     1575.55     22.45 o 
  -7   0   2     3320.30     3264.22     36.13 o 
  -6   0   2     1231.29     1164.65     18.20 o 
  -5   0   2     6008.94     5853.19     71.89 o 
  -4   0   2     2833.38     2582.66     44.65 o 
  -2   0   2    53581.63    52279.64    442.68 o 
  -1   0   2    91792.98    94233.48    700.73 o 
   0   0   2       91.57      126.32     11.74 o 
   1   0   2    10366.81    11802.66    166.39 o 
   2   0   2    14647.40    15115.99     66.24 o 
   3   0   2     8174.73     8164.89     38.61 o 
   4   0   2     2667.79     2445.01     32.29 o 
   5   0   2     6005.57     5620.56    157.85 o 
   6   0   2     5646.43     5346.67     56.31 o 
   7   0   2     1985.39     2017.68     33.48 o 
   8   0   2      766.11      789.81     23.87 o 
   9   0   2      550.22      518.77     21.65 o 
  10   0   2     4697.76     4618.95     41.99 o 
  11   0   2        7.67       -2.61      9.11 o 
  12   0   2       54.48       40.58     38.53 o 
  13   0   2      126.92       84.38     41.09 o 
  14   0   2      198.23      242.63     45.82 o 
  15   0   2      119.07      105.29     71.69 o 
  16   0   2       14.11      -16.44     51.66 o 
 -16   1   2      242.50      330.90     63.63 o 
 -15   1   2      708.96      891.25     51.48 o 
 -14   1   2      287.89      335.23     46.76 o 
 -13   1   2      330.67      437.01     42.12 o 
 -12   1   2      478.28      558.39     34.53 o 
 -11   1   2     5298.95     5710.57     50.71 o 
 -10   1   2     1433.03     1513.02     23.59 o 
  -9   1   2     2202.92     2279.23     24.82 o 
  -8   1   2     3101.46     3186.45     22.49 o 
  -7   1   2     1608.04     1646.11     16.15 o 
  -6   1   2     4165.24     4102.54     27.51 o 
  -5   1   2      897.60      816.45     25.38 o 
  -4   1   2     1381.56     1398.67     54.22 o 
  -3   1   2      157.51      136.52      5.62 o 
  -2   1   2      185.02      188.88      9.46 o 
  -1   1   2     8789.72     8721.28     40.23 o 
   0   1   2    22176.96    21647.80    196.19 o 
   1   1   2      666.46      707.17     16.35 o 
   2   1   2       27.92       33.64      8.54 o 
   3   1   2     1181.84     1120.28     14.78 o 
   4   1   2      649.86      610.60      8.63 o 
   5   1   2     2437.33     2381.38     16.96 o 
   6   1   2     1455.18     1419.92     14.02 o 
   7   1   2     4003.58     3953.85     19.88 o 
   8   1   2     2407.47     2338.27     17.74 o 
   9   1   2     2646.87     2677.25     20.24 o 
  10   1   2     2210.69     2162.40     22.64 o 
  11   1   2      440.04      511.07     17.17 o 
  12   1   2     1233.57     1279.89     34.71 o 
  13   1   2      571.14      562.47     32.45 o 
  14   1   2      350.83      349.04     37.90 o 
  15   1   2      413.01      524.48     44.07 o 
  16   1   2      487.85      535.66     84.02 o 
 -17   2   2       11.30       32.32    101.45 o 
 -16   2   2        0.94       76.17     62.35 o 
 -15   2   2        3.58       20.68     55.68 o 
 -14   2   2        0.24       29.93     30.40 o 
 -13   2   2      135.84      130.62     40.27 o 
 -12   2   2        7.05        5.23     22.00 o 
 -11   2   2     1147.57     1160.11     32.76 o 
 -10   2   2      205.16      200.97     23.13 o 
  -9   2   2      597.32      647.86     21.35 o 
  -8   2   2     3189.18     3008.17     70.36 o 
  -7   2   2      590.61      515.91     20.54 o 
  -6   2   2     3878.81     3919.86     54.06 o 
  -5   2   2     5610.06     5438.88     39.74 o 
  -4   2   2     4695.35     4648.59     63.25 o 
  -3   2   2     5902.62     5824.37     67.58 o 
  -2   2   2    35483.06    33735.13    604.67 o 
  -1   2   2     1870.86     2140.59     81.45 o 
   0   2   2    45225.59    45535.57    781.83 o 
   1   2   2     9103.89     9026.63    155.24 o 
   2   2   2     9871.93    10258.27     40.14 o 
   3   2   2    12250.48    12023.11     41.02 o 
   4   2   2    10366.33    10223.52     63.47 o 
   5   2   2       49.55       88.00     10.25 o 
   6   2   2     5378.10     5445.78     30.49 o 
   7   2   2      819.86      795.60     11.66 o 
   8   2   2     1995.16     1982.79     20.78 o 
   9   2   2     5219.28     5084.67     35.89 o 
  10   2   2        8.29       -1.24     10.45 o 
  11   2   2      389.52      370.74     22.79 o 
  12   2   2       90.60       83.53     22.67 o 
  13   2   2        6.24        1.41      8.61 o 
  14   2   2        2.60       -1.01      5.72 o 
  15   2   2        9.52       89.86     75.79 o 
  16   2   2      295.35      359.77     88.31 o 
  17   2   2       36.57       67.62    103.88 o 
 -17   3   2      196.17      334.09     72.79 o 
 -16   3   2      338.81      365.47     64.21 o 
 -15   3   2      197.94      206.27     47.37 o 
 -14   3   2      685.62      829.91     50.46 o 
 -13   3   2      788.82      922.24     64.96 o 
 -12   3   2     1179.64     1319.78     36.75 o 
 -11   3   2      431.26      492.77     29.47 o 
 -10   3   2     1288.40     1286.70     33.74 o 
  -9   3   2     2288.65     2245.28     25.17 o 
  -8   3   2     3360.42     3439.41     38.13 o 
  -7   3   2     1310.26     1467.09     47.14 o 
  -6   3   2     1271.58     1228.72     24.60 o 
  -5   3   2     3787.38     3892.49     67.79 o 
  -4   3   2       30.71       54.07     12.25 o 
  -3   3   2       34.51       39.29      9.60 o 
  -2   3   2     1817.50     1845.91     18.33 o 
  -1   3   2    15220.61    15219.83    159.99 o 
   0   3   2       46.18       53.41      6.76 o 
   1   3   2     7118.15     7206.72     78.30 o 
   2   3   2      166.44      170.62     11.24 o 
   3   3   2      439.13      407.47     12.58 o 
   4   3   2     1175.32     1117.74     27.25 o 
   5   3   2     1016.58      980.62     12.85 o 
   6   3   2     1157.05     1086.86     15.52 o 
   7   3   2     6090.30     6090.81     38.29 o 
   8   3   2     1072.98     1071.49     15.55 o 
   9   3   2     1068.43     1124.79     21.34 o 
  10   3   2      174.84      181.79     19.46 o 
  11   3   2     1235.99     1241.69     26.49 o 
  12   3   2     1241.70     1235.82     46.45 o 
  13   3   2     1219.24     1409.27     41.65 o 
  14   3   2      691.40      729.01     45.83 o 
  15   3   2      170.11       72.59     75.09 o 
  16   3   2       63.48       -4.04     12.50 o 
  17   3   2      249.18      292.35    105.07 o 
 -17   4   2       60.95      116.58    112.67 o 
 -16   4   2        0.39        4.21     53.29 o 
 -15   4   2       20.93       11.66     24.51 o 
 -14   4   2       77.49      111.22     45.18 o 
 -13   4   2        1.02        1.63     40.12 o 
 -12   4   2      134.78      125.07     29.57 o 
 -11   4   2       95.38       44.11     31.63 o 
 -10   4   2      631.93      593.78     35.66 o 
  -9   4   2       38.59        6.58     12.47 o 
  -8   4   2      611.83      655.77     23.95 o 
  -7   4   2     5070.98     5224.64     67.19 o 
  -6   4   2     1442.89     1349.27     21.21 o 
  -5   4   2     1754.79     1720.21     19.91 o 
  -4   4   2     8118.86     8192.85     92.90 o 
  -3   4   2     4482.69     4317.24     39.79 o 
  -2   4   2     5065.48     4922.04     37.42 o 
  -1   4   2    11088.34    11137.12    108.89 o 
   0   4   2     8920.41     8481.29     42.95 o 
   1   4   2     2272.94     2317.39     37.69 o 
   2   4   2     1582.84     1453.56     22.46 o 
   3   4   2     2196.53     2067.55     24.51 o 
   4   4   2     8958.57     8764.71     53.97 o 
   5   4   2     6043.50     6242.16     36.99 o 
   6   4   2     1211.28     1130.62     15.41 o 
   7   4   2     2019.62     2036.45     21.99 o 
   8   4   2     1748.95     1754.58     39.06 o 
   9   4   2      220.34      204.61     16.23 o 
  10   4   2       87.13       77.16     19.09 o 
  11   4   2       87.26       95.03     30.21 o 
  12   4   2       37.53       10.59     18.94 o 
  13   4   2       45.44        6.05     16.61 o 
  14   4   2       27.49       20.45     47.94 o 
  15   4   2        6.42       -9.11     20.34 o 
  16   4   2       58.26       11.80     21.08 o 
  17   4   2       41.17      -21.93     59.80 o 
 -16   5   2      230.05      316.94     66.76 o 
 -15   5   2      167.60      193.17     58.99 o 
 -14   5   2      316.01      329.36     54.25 o 
 -13   5   2      636.90      677.34     36.16 o 
 -12   5   2      310.95      321.01     32.19 o 
 -11   5   2     1700.46     1773.46     38.70 o 
 -10   5   2     1193.25     1234.07     55.70 o 
  -9   5   2      855.29      811.41     33.51 o 
  -8   5   2       17.67       25.54     21.51 o 
  -7   5   2      624.93      601.09     20.72 o 
  -6   5   2     3440.32     3314.30     32.95 o 
  -5   5   2     3330.33     3302.75     35.47 o 
  -4   5   2      491.65      531.49     12.62 o 
  -3   5   2     2201.45     2246.56     24.40 o 
  -2   5   2       90.83       98.73     10.65 o 
  -1   5   2      314.29      325.34      9.03 o 
   0   5   2      493.55      495.24     10.45 o 
   1   5   2        1.83        2.09      3.72 o 
   2   5   2      313.39      332.66      7.59 o 
   3   5   2     2951.02     3052.23     53.76 o 
   4   5   2     1362.82     1374.98     24.77 o 
   5   5   2      698.94      686.42     13.72 o 
   6   5   2      429.46      441.38     12.91 o 
   7   5   2     1226.89     1252.34     19.33 o 
   8   5   2      812.27      773.76     20.32 o 
   9   5   2     2705.44     2682.34     31.37 o 
  10   5   2      269.34      276.10     20.86 o 
  11   5   2      511.72      558.63     26.26 o 
  12   5   2      517.95      502.53     27.35 o 
  13   5   2      337.47      314.45     34.97 o 
  14   5   2      248.72      225.66     51.26 o 
  15   5   2      532.36      520.98     87.98 o 
  16   5   2      259.85      209.46     87.63 o 
  17   5   2       80.63       70.49    105.49 o 
 -16   6   2       67.81       96.43     72.46 o 
 -15   6   2       45.77       41.36     84.73 o 
 -14   6   2        7.32       -0.97     21.16 o 
 -13   6   2       37.04       35.93     37.66 o 
 -12   6   2       86.46       98.63     31.51 o 
 -11   6   2       12.54        8.89     22.00 o 
 -10   6   2        1.67      -11.21     14.20 o 
  -9   6   2       28.87       40.42     23.22 o 
  -8   6   2     1412.58     1397.18     25.78 o 
  -7   6   2      111.49      100.54     16.51 o 
  -6   6   2     3583.24     3723.44     57.27 o 
  -5   6   2     1080.88     1007.16     22.58 o 
  -4   6   2      368.04      321.35     12.93 o 
  -3   6   2     1451.70     1507.70     23.51 o 
  -2   6   2     5679.81     5840.02     59.94 o 
  -1   6   2     2403.70     2346.97     21.95 o 
   0   6   2     5428.45     5430.61    136.94 o 
   1   6   2      459.42      421.90     11.64 o 
   2   6   2     2621.74     2519.30     42.38 o 
   3   6   2     7643.09     7823.25     74.43 o 
   4   6   2      904.31      836.93     31.00 o 
   5   6   2     1058.86     1065.96     13.74 o 
   6   6   2     1233.36     1253.76     54.01 o 
   7   6   2       79.91       74.60     22.80 o 
   8   6   2      779.30      750.78     17.63 o 
   9   6   2      181.02      176.29     17.68 o 
  10   6   2       15.19        0.94      8.65 o 
  11   6   2      222.85      162.24     22.51 o 
  12   6   2        2.35      -18.54     22.60 o 
  13   6   2      175.14      124.81     37.32 o 
  14   6   2        7.51        5.44     67.46 o 
  15   6   2        8.15       -1.87      3.93 o 
  16   6   2      168.93      107.72     96.51 o 
 -16   7   2      145.98      186.88     93.79 o 
 -15   7   2      225.36      252.56     61.81 o 
 -14   7   2       27.12       24.81     78.97 o 
 -13   7   2      187.91      183.33     40.95 o 
 -12   7   2      253.45      226.33     34.49 o 
 -11   7   2      162.74      194.25     31.36 o 
 -10   7   2      398.29      360.78     32.81 o 
  -9   7   2     1927.79     1947.35     31.21 o 
  -8   7   2      197.63      191.22     14.95 o 
  -7   7   2     1316.60     1410.33     19.16 o 
  -6   7   2      132.86      145.74     12.62 o 
  -5   7   2      486.24      473.44     10.91 o 
  -4   7   2        5.89        5.35     20.54 o 
  -3   7   2      922.30      987.93     25.06 o 
  -2   7   2       24.76       33.63     12.52 o 
  -1   7   2      460.40      531.37     13.11 o 
   0   7   2       63.02       76.06      8.96 o 
   1   7   2       73.95       77.88      9.48 o 
   2   7   2      149.61      158.81     29.03 o 
   3   7   2     2233.66     2431.20     48.50 o 
   4   7   2      111.53      110.40      8.87 o 
   5   7   2      235.09      217.86     18.84 o 
   6   7   2     1070.21     1077.60     27.45 o 
   7   7   2     1405.46     1416.29     23.40 o 
   8   7   2       46.72       45.04     11.43 o 
   9   7   2     1072.00     1061.82     34.20 o 
  10   7   2      511.21      456.76     28.31 o 
  11   7   2      850.78      834.99     33.60 o 
  12   7   2      300.33      282.86     46.18 o 
  13   7   2      318.91      368.35     38.58 o 
  14   7   2      151.26       93.44     78.41 o 
  15   7   2       12.00      -16.01     37.83 o 
 -16   8   2       19.18       67.73     92.50 o 
 -15   8   2       26.71       34.91     81.99 o 
 -14   8   2       59.70      101.70     76.68 o 
 -13   8   2       16.10       -1.73     12.10 o 
 -12   8   2       69.21       -4.22     18.91 o 
 -11   8   2        2.42      -30.24     41.39 o 
 -10   8   2      109.81      111.65     25.14 o 
  -9   8   2       62.05       47.69     23.38 o 
  -8   8   2       82.80       70.31     20.66 o 
  -7   8   2        3.06        1.35      5.74 o 
  -6   8   2      432.12      408.33     11.33 o 
  -5   8   2       56.03       72.18     17.88 o 
  -4   8   2     1439.21     1498.56     49.97 o 
  -3   8   2      646.01      643.55     23.49 o 
  -2   8   2     1314.86     1283.15     25.09 o 
  -1   8   2      178.88      238.49     14.21 o 
   0   8   2     3029.15     3213.21     25.96 o 
   1   8   2     1912.64     1922.77     24.21 o 
   3   8   2     2116.28     2184.39     25.96 o 
   4   8   2      278.58      245.44     11.60 o 
   5   8   2      657.41      683.36     14.87 o 
   6   8   2      320.25      350.08     17.93 o 
   7   8   2      299.03      299.60     18.47 o 
   8   8   2       32.84       11.07     11.05 o 
   9   8   2      166.56      118.73     25.21 o 
  10   8   2      310.25      289.62     30.50 o 
  11   8   2       51.33       27.41     27.59 o 
  12   8   2      115.54       97.52     32.69 o 
  13   8   2        3.87      -16.76     25.64 o 
  14   8   2        1.39      -19.49     40.06 o 
  15   8   2       59.94      120.28     81.18 o 
 -15   9   2        6.86       40.40     85.10 o 
 -14   9   2      131.61      145.00     57.61 o 
 -13   9   2      173.09      147.89     43.13 o 
 -12   9   2       16.04      -10.20     18.27 o 
 -11   9   2      463.16      423.42     39.29 o 
 -10   9   2       34.41       -4.65     16.80 o 
  -9   9   2        4.37       -4.00      4.58 o 
  -8   9   2      256.50      254.05     20.93 o 
  -7   9   2      190.29      200.76     15.89 o 
  -6   9   2      403.58      417.00     13.19 o 
  -5   9   2      707.95      703.83     33.50 o 
  -4   9   2       32.42       30.11     20.84 o 
  -3   9   2        5.28        4.46     14.79 o 
  -2   9   2      125.43      158.21     14.85 o 
  -1   9   2       35.15       47.32     17.40 o 
   0   9   2        4.43        5.10     11.41 o 
   1   9   2      721.24      761.39     13.75 o 
   2   9   2      548.66      546.97     35.45 o 
   3   9   2       12.30        1.85      7.99 o 
   4   9   2        2.73        3.75     11.76 o 
   5   9   2       26.69       29.00      9.62 o 
   6   9   2      122.75      136.63     17.86 o 
   7   9   2      614.71      627.30     22.87 o 
   8   9   2     1111.93     1054.70     20.64 o 
   9   9   2      114.00      124.00     30.38 o 
  10   9   2       79.26       38.47     26.00 o 
  11   9   2      212.54      209.23     31.84 o 
  12   9   2       33.55        2.33      9.89 o 
  13   9   2       19.26       -2.79     12.01 o 
  14   9   2      103.82      110.69     55.40 o 
  15   9   2       21.96       12.38    130.17 o 
  16   9   2       53.68       25.84    248.87 o 
 -15  10   2       23.72       56.08     88.77 o 
 -14  10   2       31.93       61.48     60.22 o 
 -13  10   2      155.19      107.85     54.68 o 
 -12  10   2      179.29      123.01     40.85 o 
 -11  10   2       96.11       72.51     31.75 o 
 -10  10   2       49.30        1.39     11.60 o 
  -9  10   2      811.95      833.02     29.65 o 
  -8  10   2        0.89       -3.87     10.00 o 
  -7  10   2        2.47        1.58     11.89 o 
  -6  10   2      295.73      330.37     26.66 o 
  -5  10   2       95.02       74.44     33.26 o 
  -4  10   2       65.23       74.30     32.85 o 
  -3  10   2      290.15      304.34     31.65 o 
  -2  10   2      252.77      222.08     20.60 o 
  -1  10   2       33.32       20.57     27.39 o 
   0  10   2        0.27       -2.77     12.16 o 
   1  10   2        6.77        7.59      9.69 o 
   2  10   2        0.45        5.63      4.77 o 
   3  10   2        9.28        8.91     19.86 o 
   4  10   2        9.61        4.02      9.72 o 
   5  10   2      146.21      146.82     12.50 o 
   6  10   2       58.89       55.28     19.03 o 
   7  10   2      275.97      275.47     20.02 o 
   8  10   2      320.43      349.45     17.65 o 
   9  10   2      109.42       34.89     28.59 o 
  10  10   2       30.51       17.51     15.24 o 
  11  10   2      196.22      136.11     32.04 o 
  12  10   2       86.96       38.52     24.57 o 
  13  10   2       27.31       -6.10     10.67 o 
  14  10   2       57.59       26.26     56.95 o 
  15  10   2       98.37      125.43    100.46 o 
 -15  11   2       70.68      128.51    108.05 o 
 -14  11   2        3.66        7.41     50.85 o 
 -13  11   2        0.14        9.74     72.60 o 
 -12  11   2       22.35       -0.27      4.94 o 
 -11  11   2      114.14       95.26     32.46 o 
 -10  11   2      112.71       46.78     31.21 o 
  -9  11   2      187.41      145.26     25.90 o 
  -8  11   2      145.75      154.53     23.25 o 
  -7  11   2        4.44       -3.13      8.28 o 
  -6  11   2      257.78      241.05     27.65 o 
  -5  11   2        0.29      -10.10     21.36 o 
  -4  11   2        6.31       -3.94     27.57 o 
  -3  11   2     1354.11     1398.87     31.04 o 
  -2  11   2       16.31       -0.05      5.50 o 
  -1  11   2      466.69      468.01     24.18 o 
   0  11   2      474.50      463.39     17.96 o 
   1  11   2      497.66      493.37     16.48 o 
   2  11   2      124.70      122.15     13.23 o 
   3  11   2      760.21      771.43     21.76 o 
   4  11   2      604.48      591.51     18.40 o 
   5  11   2       28.08       22.13     13.68 o 
   6  11   2       76.95       45.03     22.49 o 
   7  11   2      289.16      273.38     21.64 o 
   8  11   2      456.61      400.64     45.94 o 
   9  11   2       37.89       50.50     44.94 o 
  10  11   2       47.01       15.07     18.41 o 
  11  11   2       26.87       46.77     37.42 o 
  12  11   2      163.18      142.89     36.31 o 
  13  11   2        4.09      -10.36     10.36 o 
  14  11   2       78.74        0.09     19.80 o 
  15  11   2       13.19       16.18    334.59 o 
 -14  12   2       83.60       88.40     72.24 o 
 -13  12   2       22.83       34.97     64.25 o 
 -12  12   2      303.17      220.84     61.14 o 
 -11  12   2      483.82      468.66     35.80 o 
 -10  12   2      586.79      535.08     32.70 o 
  -9  12   2       13.85       -0.60     11.67 o 
  -8  12   2       30.69        6.80     14.91 o 
  -7  12   2      131.12      133.04     17.47 o 
  -6  12   2      235.13      172.45     42.47 o 
  -5  12   2      515.10      492.68     41.81 o 
  -4  12   2      990.21      957.17     47.49 o 
  -3  12   2      634.96      615.27     28.45 o 
  -2  12   2       53.43       51.73     22.09 o 
  -1  12   2     1917.32     1835.65     46.83 o 
   0  12   2      577.66      515.01     20.11 o 
   1  12   2      148.09      128.62     13.65 o 
   2  12   2       46.31       36.05      8.13 o 
   3  12   2       64.28       53.19      8.03 o 
   4  12   2        4.39       25.32     16.85 o 
   5  12   2      899.62      971.55     25.76 o 
   6  12   2       25.43       -8.01     17.99 o 
   7  12   2      332.54      365.05     22.32 o 
   8  12   2      244.97      200.71     32.87 o 
   9  12   2       90.26       69.66     45.89 o 
  10  12   2      663.05      678.01     42.46 o 
  11  12   2      215.62      252.82     35.69 o 
  12  12   2       61.07        4.22     12.36 o 
  13  12   2      216.29      182.27     51.33 o 
  14  12   2       96.03       31.30     43.29 o 
  15  12   2        3.52      -24.74     50.94 o 
 -14  13   2       14.70       52.35     70.32 o 
 -13  13   2       17.61      -18.70    145.61 o 
 -12  13   2        4.68      -43.05     62.93 o 
 -11  13   2       32.16        0.06     19.97 o 
 -10  13   2       36.41        3.35      7.63 o 
  -9  13   2      384.88      356.79     29.29 o 
  -8  13   2      180.83      204.65     26.50 o 
  -7  13   2      461.01      530.03     48.83 o 
  -6  13   2      322.46      257.79     46.07 o 
  -5  13   2      570.33      512.49     46.62 o 
  -4  13   2       50.62       24.46     47.66 o 
  -3  13   2        8.67      -14.47     19.98 o 
  -2  13   2        1.86       -5.82     21.01 o 
  -1  13   2       67.76       50.14     31.06 o 
   0  13   2        0.10       -0.31      5.88 o 
   1  13   2      142.89      115.08     15.26 o 
   2  13   2      308.72      319.82     12.22 o 
   3  13   2       74.96       70.65     11.12 o 
   4  13   2       51.35       29.62     14.48 o 
   5  13   2      662.25      692.64     21.03 o 
   6  13   2      164.59      176.18     17.77 o 
   7  13   2      173.93      168.72     24.30 o 
   8  13   2       22.34        5.51     19.23 o 
   9  13   2       49.24       34.80     47.12 o 
  10  13   2        3.98       -4.59      9.01 o 
  11  13   2       36.29        8.29     24.49 o 
  12  13   2       87.42        3.01     25.63 o 
  13  13   2        1.60      -22.86     63.95 o 
  14  13   2        1.33       -5.35      9.63 o 
  15  13   2      149.30       66.36    111.57 o 
 -14  14   2      387.71      479.45     79.83 o 
 -13  14   2       10.30       -0.30     70.09 o 
 -12  14   2      147.14      128.96     66.39 o 
 -11  14   2       97.66       89.92     59.35 o 
 -10  14   2      330.03      373.31     42.97 o 
  -9  14   2      327.88      339.85     29.93 o 
  -8  14   2       60.63       81.72     25.35 o 
  -7  14   2      219.75      254.33     31.18 o 
  -6  14   2     1459.62     1602.62     62.57 o 
  -5  14   2      243.24      209.52     45.07 o 
  -4  14   2      114.49       16.19     15.41 o 
  -3  14   2     1951.30     1933.54     46.32 o 
  -2  14   2      170.92      126.94     34.00 o 
  -1  14   2     1044.13     1030.63     29.53 o 
   0  14   2       12.32       -6.98      6.98 o 
   1  14   2     2173.80     2112.65     31.07 o 
   2  14   2      239.14      215.44     18.49 o 
   3  14   2      842.95      847.49     18.01 o 
   4  14   2        8.15       -7.46      8.63 o 
   5  14   2     1200.80     1287.25     32.21 o 
   6  14   2       81.21      126.77     29.45 o 
   7  14   2      293.19      342.73     49.53 o 
   8  14   2      644.04      645.21     40.38 o 
   9  14   2      316.65      358.81     52.88 o 
  10  14   2      263.02      293.13     46.53 o 
  11  14   2      168.20      174.95     38.77 o 
  12  14   2      382.64      398.11     55.83 o 
  13  14   2        6.30      -19.00     19.00 o 
  14  14   2      132.92       18.06     70.77 o 
 -14  15   2       64.36       99.22    126.44 o 
 -13  15   2       52.60       15.78     40.38 o 
 -12  15   2       84.50       52.86     71.21 o 
 -10  15   2      476.54      503.07     46.30 o 
  -9  15   2        2.47      -18.23     22.15 o 
  -8  15   2        1.61       14.75     28.13 o 
  -7  15   2      104.38       85.07     51.31 o 
  -6  15   2        1.19       -1.29     46.19 o 
  -5  15   2      543.96      425.12     50.22 o 
  -4  15   2       11.10        6.82     54.31 o 
  -3  15   2       30.48        5.41     28.03 o 
  -2  15   2       51.55       37.82     35.00 o 
  -1  15   2        0.49        6.68     13.94 o 
   0  15   2      572.81      552.76     36.41 o 
   1  15   2     1669.50     1656.37     30.89 o 
   2  15   2      124.80      117.82     20.57 o 
   3  15   2      296.33      336.31     27.23 o 
   4  15   2       12.42       21.21     29.15 o 
   5  15   2       33.04       15.20     13.57 o 
   6  15   2      133.84       98.46     32.00 o 
   7  15   2        8.28        9.91     59.47 o 
   8  15   2       82.13       98.87     38.68 o 
   9  15   2        1.47       14.38     30.71 o 
  10  15   2      103.84       68.15     44.03 o 
  11  15   2      240.49      202.64     50.89 o 
  13  15   2       25.20      -29.13     48.91 o 
  14  15   2      297.49      284.95    113.72 o 
 -13  16   2      117.84      153.43     82.67 o 
 -12  16   2      110.60       38.66     72.07 o 
 -11  16   2      105.35      110.25     57.34 o 
 -10  16   2       30.04        8.76     88.45 o 
  -9  16   2      318.49      416.76     53.59 o 
  -8  16   2      355.28      440.52     51.71 o 
  -7  16   2      702.32      698.40     62.43 o 
  -6  16   2      213.59      190.87     54.91 o 
  -5  16   2      350.67      401.68     51.83 o 
  -4  16   2      888.60      880.37     45.43 o 
  -3  16   2      373.07      373.53     30.08 o 
  -2  16   2      838.73      898.55     32.63 o 
  -1  16   2      869.67      852.87     30.20 o 
   0  16   2      502.37      493.83     28.22 o 
   1  16   2       19.57       -1.54     15.62 o 
   2  16   2      714.51      701.25     25.33 o 
   3  16   2      349.85      360.65     29.25 o 
   4  16   2     1500.00     1521.79     38.46 o 
   5  16   2      704.48      811.14     35.70 o 
   6  16   2      254.86      239.32     34.37 o 
   7  16   2      721.78      883.15     55.63 o 
   8  16   2      292.39      339.87     43.24 o 
   9  16   2      349.42      358.55     37.90 o 
  10  16   2       79.65       73.13     49.91 o 
  11  16   2      113.07      138.74     55.90 o 
  12  16   2        7.09       -4.95      9.82 o 
  13  16   2      223.40      199.00     86.61 o 
 -12  17   2      270.28      292.19     65.04 o 
 -11  17   2       65.36       31.42     34.54 o 
 -10  17   2       37.99       -0.32     76.36 o 
  -9  17   2       66.71       66.10     42.99 o 
  -8  17   2      152.70      113.17     38.99 o 
  -7  17   2       18.24        2.60     31.95 o 
  -6  17   2      125.45       39.26     31.57 o 
  -5  17   2       89.35        3.12     18.91 o 
  -4  17   2      116.85       89.74     39.13 o 
  -3  17   2      169.38      151.53     30.98 o 
  -2  17   2      213.41      189.08     30.36 o 
  -1  17   2      669.49      546.16     32.42 o 
   0  17   2       65.70       26.49     25.90 o 
   1  17   2      198.19      157.11     26.07 o 
   2  17   2      652.91      617.53     34.60 o 
   3  17   2      206.28      187.16     29.27 o 
   4  17   2      190.00      210.61     25.80 o 
   5  17   2       23.55       16.88     22.05 o 
   6  17   2       28.29       62.80     75.63 o 
   7  17   2       51.44       19.01     50.30 o 
   8  17   2       64.26       74.69     49.91 o 
   9  17   2      225.20      263.12     41.89 o 
  10  17   2       22.91       39.55     51.69 o 
  11  17   2        5.16       -0.17     58.66 o 
  12  17   2      133.03       71.22     69.21 o 
 -12  18   2       71.36      157.60    122.90 o 
 -11  18   2       62.30       47.72    113.53 o 
 -10  18   2       34.55        7.58     25.67 o 
  -9  18   2      115.85       89.24     46.54 o 
  -8  18   2      219.46      253.76     47.98 o 
  -7  18   2      497.28      483.23     64.95 o 
  -6  18   2      173.42      149.13     48.97 o 
  -5  18   2      861.25      790.43     52.44 o 
  -4  18   2      295.36      245.08     45.57 o 
  -3  18   2      708.07      743.37     36.21 o 
  -2  18   2       18.36       -8.56     13.31 o 
  -1  18   2     1023.68     1067.30     35.40 o 
   0  18   2      277.85      277.80     31.12 o 
   1  18   2      774.67      784.79     39.07 o 
   2  18   2      304.38      320.66     33.60 o 
   3  18   2     1212.50     1278.72     38.37 o 
   4  18   2      574.93      712.53     31.62 o 
   5  18   2      142.19      162.87     38.87 o 
   6  18   2      401.46      433.78     56.35 o 
   7  18   2      309.62      309.42     58.04 o 
   8  18   2      204.54      237.00     47.47 o 
   9  18   2      117.45      119.63     44.33 o 
  10  18   2      294.30      327.42     63.28 o 
  11  18   2        2.76      -32.94     69.17 o 
  12  18   2      104.38       17.12     56.84 o 
 -11  19   2      165.41      173.17     84.18 o 
 -10  19   2      131.63       33.56     61.26 o 
  -9  19   2       20.44      -14.55     29.96 o 
  -8  19   2      191.63      225.46     48.35 o 
  -7  19   2       52.84       -4.04     18.79 o 
  -6  19   2      151.74       93.72     50.84 o 
  -5  19   2      168.39       69.18     50.46 o 
  -4  19   2       34.26        2.35     37.04 o 
  -3  19   2       60.23       38.14     31.19 o 
  -2  19   2      337.88      267.36     34.78 o 
  -1  19   2        1.16       -4.92      9.49 o 
   0  19   2        7.19       -4.28     26.78 o 
   1  19   2        0.10      -12.22     41.78 o 
   2  19   2       57.77       60.29     36.98 o 
   3  19   2       16.78        6.30     36.04 o 
   4  19   2       42.22       44.45     40.83 o 
   5  19   2       32.25       -5.78     12.63 o 
   6  19   2       16.72        7.56     56.25 o 
   7  19   2       63.17       62.41     57.16 o 
   8  19   2      505.42      634.96     51.64 o 
   9  19   2        5.19        7.64     40.76 o 
  10  19   2      114.24      147.59     59.43 o 
  11  19   2      197.13      258.10    143.69 o 
 -10  20   2       17.11      -25.63     38.77 o 
  -9  20   2       63.13       65.95     80.20 o 
  -8  20   2       49.67        3.43     34.52 o 
  -7  20   2      279.35      222.28     62.75 o 
  -6  20   2      174.02      185.56     51.96 o 
  -5  20   2      419.41      515.66     54.15 o 
  -4  20   2       15.22        7.84     14.18 o 
  -3  20   2      145.64      122.84     37.83 o 
  -2  20   2     1007.60      985.00     40.23 o 
  -1  20   2      475.69      454.23     44.43 o 
   0  20   2      147.22      176.10     39.68 o 
   1  20   2      439.82      436.48     42.34 o 
   2  20   2      375.30      393.84     38.20 o 
   3  20   2       78.47       62.19     35.46 o 
   4  20   2      720.14      752.96     46.77 o 
   5  20   2      296.14      285.30     55.02 o 
   6  20   2      255.28      295.55     60.80 o 
   7  20   2       36.10       20.60     57.95 o 
   8  20   2       86.65      113.82     57.22 o 
   9  20   2       44.84       91.17     56.84 o 
  10  20   2       65.01        8.80    288.53 o 
  -9  21   2       96.86      -14.66     26.24 o 
  -8  21   2       11.69        1.59     22.86 o 
  -7  21   2       16.40      -22.52     57.36 o 
  -6  21   2      188.87      144.13     58.66 o 
  -5  21   2      152.59      148.89     53.83 o 
  -4  21   2      117.42       71.36     52.82 o 
  -3  21   2       17.84        0.15     56.07 o 
  -2  21   2        4.95      -17.47     37.05 o 
  -1  21   2       50.36       14.02     20.89 o 
   0  21   2       65.55       29.48     41.60 o 
   1  21   2        0.11        0.94     32.17 o 
   2  21   2       29.29       -2.32     19.29 o 
   3  21   2       62.77       31.00     48.97 o 
   4  21   2       17.52        8.39     67.51 o 
   5  21   2       38.88        0.32     15.34 o 
   6  21   2       22.36       42.95     83.40 o 
   7  21   2       32.70       -1.24     16.40 o 
   8  21   2      144.37      175.23     50.71 o 
   9  21   2      198.71      320.73    124.08 o 
  -9  22   2       45.47      -13.93     13.93 o 
  -8  22   2       73.22       34.78    344.60 o 
  -7  22   2      118.70       37.74     56.22 o 
  -6  22   2      109.96       90.98     67.63 o 
  -5  22   2       51.12       42.99     73.15 o 
  -4  22   2      181.39      207.80     71.60 o 
  -3  22   2      149.92      109.24     47.75 o 
  -2  22   2       76.89       83.48     47.96 o 
  -1  22   2      331.62      342.77     46.91 o 
   0  22   2       73.54       66.30     45.35 o 
   1  22   2       45.57        8.13     20.69 o 
   2  22   2      310.23      395.73     63.24 o 
   3  22   2      501.93      532.75     80.97 o 
   4  22   2      111.21      123.97     62.30 o 
   5  22   2      119.07       90.62     63.24 o 
   6  22   2       23.91       -4.48     44.63 o 
   7  22   2       23.11        5.70     10.32 o 
  -8  23   2      175.79      128.38    132.85 o 
  -6  23   2       60.39       62.82    119.99 o 
  -5  23   2       19.06      -27.73     39.82 o 
  -4  23   2      346.56      408.27     78.92 o 
  -3  23   2        8.31        7.29     23.17 o 
  -2  23   2       28.74        0.47     11.99 o 
  -1  23   2       41.85      -11.74     62.86 o 
   0  23   2        8.35       -0.31     43.59 o 
   1  23   2       60.62        4.25     23.45 o 
   2  23   2      128.13      189.90     69.92 o 
   3  23   2        1.92      -14.21     26.29 o 
   4  23   2       51.24       11.94     22.94 o 
   5  23   2        5.87        7.00    129.93 o 
   6  23   2      231.23      251.58     95.04 o 
   7  23   2        5.82       -5.15     13.63 o 
  -4  24   2        7.25       13.09    111.37 o 
  -3  24   2      163.16      167.77     79.51 o 
  -2  24   2        9.03        3.88     32.69 o 
  -1  24   2      100.27       71.00     53.50 o 
   0  24   2       36.34        8.49     28.88 o 
   1  24   2       43.52       19.40     76.46 o 
   2  24   2       65.32       91.29     78.92 o 
   3  24   2       80.42       65.77     74.14 o 
   4  24   2       90.90       30.42     96.76 o 
   5  24   2       26.68       62.69    103.34 o 
   6  24   2       79.18      100.16    112.36 o 
  -3  25   2       15.95       61.82    102.89 o 
  -2  25   2        1.53       -1.43      6.30 o 
  -1  25   2       30.40       19.33     41.81 o 
   0  25   2       67.01       46.48     83.34 o 
   1  25   2       24.05       -1.63     36.72 o 
 -17   1   3        3.20       19.37    102.88 o 
 -16   1   3        6.20       28.20     71.68 o 
 -15   1   3        0.88       74.78     84.33 o 
 -14   1   3        3.82        0.69     64.08 o 
 -13   1   3       19.11       -7.77     18.41 o 
 -12   1   3       55.45       27.49     35.62 o 
 -11   1   3       32.45        3.15      8.09 o 
 -10   1   3       20.56       -1.67     14.71 o 
  -9   1   3      168.77      160.84     19.32 o 
  -8   1   3      161.98      145.58      8.19 o 
  -7   1   3        1.27        4.08      4.55 o 
  -6   1   3        1.04       -2.43      3.12 o 
  -5   1   3      862.19      820.75     12.84 o 
  -4   1   3     1101.64     1062.69     24.76 o 
  -3   1   3      999.59      932.25     25.23 o 
  -2   1   3      258.14      281.82     12.59 o 
  -1   1   3       77.58       90.23      9.04 o 
   0   1   3       36.53       62.98      7.50 o 
   1   1   3      729.03      762.21     12.73 o 
   2   1   3       52.84       41.97     10.92 o 
   3   1   3     1571.52     1680.67     22.42 o 
   4   1   3     1382.14     1450.37     17.13 o 
   5   1   3        7.88        9.77      9.15 o 
   6   1   3      177.70      140.28     16.98 o 
   7   1   3       42.64       30.78     18.93 o 
   8   1   3      444.76      438.95     19.40 o 
   9   1   3       58.55       40.00     16.80 o 
  10   1   3       76.80       57.44     18.69 o 
  11   1   3       67.80       31.85     18.48 o 
  12   1   3        5.25        0.08      6.62 o 
  13   1   3        0.10       -8.84     24.32 o 
  14   1   3        6.82       -1.66     25.64 o 
  15   1   3      154.19      178.13     47.87 o 
 -17   2   3      175.71      338.99    121.72 o 
 -16   2   3       13.78       75.37     73.41 o 
 -15   2   3       79.22       55.45     63.30 o 
 -14   2   3      439.81      403.18     50.36 o 
 -13   2   3      439.36      403.93     46.98 o 
 -12   2   3      282.29      230.01     37.25 o 
 -11   2   3      129.33       88.90     22.41 o 
 -10   2   3      757.03      807.61     23.19 o 
  -9   2   3      365.42      399.00     28.81 o 
  -8   2   3        7.64        4.50     16.04 o 
  -7   2   3       24.33       38.63     18.47 o 
  -6   2   3     2260.60     2362.64     60.26 o 
  -5   2   3        9.23       26.43     29.73 o 
  -4   2   3      459.18      464.42     14.44 o 
  -3   2   3       36.61       19.88     12.05 o 
  -2   2   3     3929.83     3729.46     37.27 o 
  -1   2   3     1851.24     1869.17     21.79 o 
   0   2   3      107.51       95.50     10.81 o 
   1   2   3        8.62        1.54      8.14 o 
   2   2   3      873.24      965.18     20.72 o 
   3   2   3       41.57       11.35      9.63 o 
   4   2   3      550.12      576.42     11.61 o 
   5   2   3       47.12       26.42      9.15 o 
   6   2   3      115.61      138.99     17.11 o 
   7   2   3        2.97       -0.46     10.83 o 
   8   2   3     1003.19      949.68     22.34 o 
   9   2   3       38.36        9.93     15.28 o 
  10   2   3        3.88        0.10     12.06 o 
  11   2   3       49.30       28.07     22.68 o 
  12   2   3       76.44       61.88     28.50 o 
  13   2   3      150.74      143.24     31.25 o 
  14   2   3      125.18      155.18     42.68 o 
  15   2   3       96.60      105.32     59.97 o 
 -17   3   3       14.04       29.17    117.93 o 
 -16   3   3       20.17      128.75     71.98 o 
 -15   3   3       88.73      105.69     49.73 o 
 -14   3   3        2.01      -18.50     42.75 o 
 -13   3   3        9.37        4.33     27.19 o 
 -12   3   3       69.67       15.71     21.55 o 
 -11   3   3       26.82       -2.81     23.81 o 
 -10   3   3      268.17      268.77     20.02 o 
  -9   3   3      222.24      211.57     25.02 o 
  -8   3   3      255.43      244.84     21.82 o 
  -7   3   3     2574.63     2579.46    113.89 o 
  -6   3   3      424.10      361.46     25.51 o 
  -5   3   3     1938.15     2064.54     54.35 o 
  -4   3   3     1837.07     1842.82     46.95 o 
  -3   3   3      152.53      150.75      9.18 o 
  -2   3   3       13.85        4.30     13.75 o 
  -1   3   3     1717.91     1688.70     18.63 o 
   0   3   3      795.39      761.46     23.17 o 
   1   3   3     4489.17     4540.10     37.66 o 
   2   3   3     1560.28     1580.84     24.05 o 
   3   3   3      838.22      790.15     19.99 o 
   4   3   3     2954.03     2978.73     22.70 o 
   5   3   3       57.06       52.97      8.36 o 
   6   3   3     1130.64     1123.07     15.86 o 
   7   3   3     1726.35     1810.77     23.39 o 
   8   3   3      555.71      517.67     19.96 o 
   9   3   3      135.07      121.68     19.94 o 
  10   3   3      864.59      818.33     23.40 o 
  11   3   3        2.48       -2.19     16.23 o 
  12   3   3       71.92       76.36     26.73 o 
  13   3   3       13.03       -9.49     26.44 o 
  14   3   3      105.37      117.79     54.30 o 
  15   3   3        3.38      -36.89     42.38 o 
 -17   4   3       13.25       63.29    123.83 o 
 -16   4   3      172.36      270.75     56.34 o 
 -15   4   3      209.95      229.13     54.69 o 
 -14   4   3      128.67      158.56     46.38 o 
 -13   4   3      241.49      247.01     47.55 o 
 -12   4   3      339.32      300.83     34.10 o 
 -11   4   3      338.19      329.94     32.74 o 
 -10   4   3       13.27       -2.14      5.74 o 
  -9   4   3     1118.25     1106.91     31.16 o 
  -8   4   3      291.16      286.34     23.73 o 
  -7   4   3      327.59      344.61     25.40 o 
  -6   4   3       16.75       32.85     21.80 o 
  -5   4   3      625.90      586.69     38.40 o 
  -4   4   3      481.46      431.66     33.80 o 
  -3   4   3     2042.21     2280.52     45.64 o 
  -2   4   3     1035.80     1061.05     15.62 o 
  -1   4   3     1570.17     1685.67     34.01 o 
   0   4   3       19.19       20.20     10.17 o 
   1   4   3       66.37       63.83     11.27 o 
   2   4   3       45.99       69.34     18.07 o 
   3   4   3     2495.40     2602.23     32.82 o 
   4   4   3       53.12       55.43      9.05 o 
   5   4   3      243.91      231.95      8.69 o 
   6   4   3      254.05      210.24     11.74 o 
   7   4   3      421.76      395.75     16.84 o 
   8   4   3      280.03      261.31     18.21 o 
   9   4   3      346.54      341.01     20.73 o 
  10   4   3     1881.59     1819.95     46.98 o 
  11   4   3      531.94      514.16     24.44 o 
  12   4   3      114.46      125.28     29.31 o 
  13   4   3      161.50      100.59     47.88 o 
  14   4   3      146.75       90.39     52.15 o 
  15   4   3        4.22       25.97     82.65 o 
  16   4   3       87.68      -16.87     18.16 o 
 -17   5   3       11.14       23.74    127.77 o 
 -16   5   3        3.47       18.12    105.94 o 
 -15   5   3        9.55      -17.40     41.68 o 
 -14   5   3        6.45       29.96     50.59 o 
 -13   5   3       56.49       16.27     25.61 o 
 -12   5   3      210.31      204.78     40.33 o 
 -11   5   3      237.99      199.69     32.69 o 
 -10   5   3      333.00      351.46     30.17 o 
  -9   5   3       61.82       53.88     25.06 o 
  -8   5   3      800.58      798.94     27.92 o 
  -7   5   3     2231.99     2169.07     31.92 o 
  -6   5   3     1254.70     1291.75     30.55 o 
  -5   5   3     2008.37     1950.48     27.26 o 
  -4   5   3     2292.47     2166.87     50.01 o 
  -3   5   3      389.20      352.76     13.16 o 
  -2   5   3     4416.02     4255.22     49.68 o 
  -1   5   3     6590.85     6562.97    101.98 o 
   0   5   3     1987.23     1850.71     18.53 o 
   1   5   3     2683.80     2547.42     38.91 o 
   2   5   3     2746.88     2583.88     22.14 o 
   3   5   3     3077.80     3053.86     45.03 o 
   4   5   3     3158.08     3155.85     40.93 o 
   5   5   3     4141.75     3851.35    109.36 o 
   6   5   3     1940.94     1873.67     23.77 o 
   7   5   3      432.45      410.86     14.66 o 
   8   5   3      108.27       87.55     16.38 o 
   9   5   3      721.34      796.35     28.61 o 
  10   5   3      896.78      860.66     22.96 o 
  11   5   3      313.00      322.76     23.55 o 
  12   5   3      123.23       96.45     40.78 o 
  13   5   3      184.62      137.41     51.41 o 
  14   5   3       49.25       41.42     54.05 o 
  15   5   3       17.51        7.45     35.04 o 
 -16   6   3      157.28      189.59     73.70 o 
 -15   6   3      146.94      219.32     57.02 o 
 -14   6   3      477.89      552.21     55.51 o 
 -13   6   3      609.29      708.43     41.39 o 
 -12   6   3      237.55      239.36     35.71 o 
 -11   6   3      605.09      633.73     35.37 o 
 -10   6   3      633.18      615.04     32.15 o 
  -9   6   3       94.15      124.60     25.47 o 
  -8   6   3     1730.39     1780.17     34.03 o 
  -7   6   3      802.27      794.47     26.17 o 
  -6   6   3      372.01      348.25     17.81 o 
  -5   6   3     1564.51     1598.71     40.91 o 
  -4   6   3     1002.05     1017.78     22.01 o 
  -3   6   3        3.12        2.83     14.16 o 
  -2   6   3       19.36       26.04     14.70 o 
  -1   6   3      233.69      224.65     12.47 o 
   0   6   3      125.35      119.30     13.83 o 
   1   6   3      235.44      247.52     16.53 o 
   2   6   3      283.96      270.29     14.27 o 
   3   6   3      205.84      234.20     25.44 o 
   4   6   3       25.49       71.18     16.50 o 
   5   6   3     1749.81     1747.09     39.31 o 
   6   6   3       25.58       16.08      7.31 o 
   7   6   3      395.60      378.45     13.30 o 
   8   6   3     1346.06     1314.83     28.70 o 
   9   6   3     1530.20     1575.88     30.77 o 
  10   6   3      437.80      409.16     21.57 o 
  11   6   3      261.51      268.88     37.32 o 
  12   6   3      260.94      268.14     36.59 o 
  13   6   3      412.71      350.55     52.66 o 
  14   6   3      314.40      256.06     56.46 o 
  15   6   3       96.10       49.69     91.96 o 
  16   6   3      144.94      122.18    100.43 o 
 -15   7   3       92.34       83.38     70.13 o 
 -14   7   3        8.17       42.30     73.19 o 
 -13   7   3        7.97       30.98     42.38 o 
 -12   7   3        3.29        5.96     15.42 o 
 -11   7   3      544.81      569.70     42.41 o 
 -10   7   3      134.45      132.68     31.01 o 
  -9   7   3     2408.65     2468.01     44.40 o 
  -8   7   3      418.53      466.55     27.77 o 
  -7   7   3     1049.50     1128.38     22.48 o 
  -6   7   3      897.37      854.46     21.92 o 
  -5   7   3     3528.64     3483.50     61.16 o 
  -4   7   3     2687.56     2688.04     34.44 o 
  -3   7   3     5167.00     5230.33     55.28 o 
  -2   7   3     1613.02     1504.70     24.80 o 
  -1   7   3      861.19      781.17     24.25 o 
   0   7   3    11220.93    11335.22     59.77 o 
   1   7   3     3991.11     3844.96     47.68 o 
   2   7   3     7151.83     7155.48     62.65 o 
   3   7   3     2337.17     2173.28     63.41 o 
   4   7   3     4654.92     4426.57     46.15 o 
   5   7   3      680.34      562.89     35.66 o 
   6   7   3     1972.48     1904.05     33.48 o 
   7   7   3      342.55      358.98     16.48 o 
   8   7   3     2832.33     2719.16     43.78 o 
   9   7   3      358.57      340.09     33.27 o 
  10   7   3       38.55       45.48     37.77 o 
  11   7   3      602.40      531.64     32.75 o 
  12   7   3      261.71      208.36     34.09 o 
  13   7   3      104.52       80.14     39.83 o 
  14   7   3       32.50      -17.94     25.19 o 
  15   7   3       49.48       67.77     96.39 o 
  16   7   3        3.49       15.02    101.93 o 
 -15   8   3      383.65      386.58     68.73 o 
 -14   8   3      485.23      573.00     75.97 o 
 -13   8   3      341.24      386.68     40.98 o 
 -12   8   3      604.88      675.25     40.87 o 
 -11   8   3      268.02      286.42     33.69 o 
 -10   8   3      744.23      965.77     44.26 o 
  -9   8   3     2339.26     2327.82     43.46 o 
  -8   8   3      421.09      423.53     22.32 o 
  -7   8   3      512.59      493.94     20.29 o 
  -6   8   3      863.64      856.53     22.17 o 
  -5   8   3      392.43      348.14     17.31 o 
  -4   8   3      615.45      614.28     19.79 o 
  -3   8   3     2256.53     2506.73     44.08 o 
  -2   8   3       24.70       20.33     17.89 o 
  -1   8   3      232.93      227.72     24.22 o 
   0   8   3       18.74        2.47     18.64 o 
   1   8   3      428.32      426.77     21.06 o 
   2   8   3       11.07       18.82      9.85 o 
   3   8   3      366.20      368.18     42.72 o 
   4   8   3     1276.63     1349.52     36.52 o 
   5   8   3      130.74      118.52     16.66 o 
   6   8   3      375.93      372.58     27.12 o 
   7   8   3      534.12      519.06     36.22 o 
   8   8   3      307.01      379.75     42.11 o 
   9   8   3     1184.95     1218.69     81.49 o 
  10   8   3      949.05      968.36     42.40 o 
  11   8   3      731.75      768.29     36.41 o 
  12   8   3      829.84      775.16     38.88 o 
  13   8   3      250.42      222.37     42.49 o 
  14   8   3      209.24      189.59     60.92 o 
  15   8   3      239.20      206.49    101.76 o 
  16   8   3       34.92      -22.08     51.72 o 
 -15   9   3        2.27       68.57     91.30 o 
 -14   9   3       36.62       19.19     48.66 o 
 -13   9   3        3.50      -21.80     30.87 o 
 -12   9   3        4.59       -3.22     16.24 o 
 -11   9   3       37.58       17.54     24.40 o 
 -10   9   3     1384.68     1423.16     40.53 o 
  -9   9   3       21.46       10.43     16.51 o 
  -8   9   3     1448.45     1490.10     28.45 o 
  -7   9   3      885.30      892.32     23.06 o 
  -6   9   3     3907.14     3849.31     34.80 o 
  -5   9   3     1354.77     1369.62     24.16 o 
  -4   9   3     4127.05     4426.82     51.65 o 
  -3   9   3     1897.12     1892.81     28.36 o 
  -2   9   3     4436.48     4446.01     43.02 o 
  -1   9   3      945.83      902.38     25.19 o 
   0   9   3     3628.21     3428.55     32.21 o 
   1   9   3     9350.02     9139.42     59.40 o 
   2   9   3     1365.14     1249.19     50.55 o 
   3   9   3     3077.24     3070.06     53.04 o 
   4   9   3     1770.54     1643.88     47.41 o 
   5   9   3     5093.77     5116.22     47.73 o 
   6   9   3     1132.50     1182.63     33.21 o 
   7   9   3     2452.42     2502.19     73.46 o 
   8   9   3       83.15      121.14     23.93 o 
   9   9   3      954.22     1033.08     56.78 o 
  10   9   3      104.44       69.85     40.37 o 
  11   9   3      244.42      239.22     33.20 o 
  12   9   3      180.38      142.06     36.40 o 
  13   9   3       30.21       28.80     56.88 o 
  15   9   3        0.46        1.10      5.53 o 
 -15  10   3      364.08      483.69    104.17 o 
 -14  10   3      313.26      389.14     69.63 o 
 -13  10   3      519.70      524.33     50.32 o 
 -12  10   3      885.38      903.64     50.13 o 
 -11  10   3      624.41      690.74     39.65 o 
 -10  10   3      197.59      233.91     33.81 o 
  -9  10   3      629.33      644.39     27.54 o 
  -8  10   3      799.17      815.59     25.73 o 
  -7  10   3      614.16      640.86     29.65 o 
  -6  10   3      593.19      615.02     15.22 o 
  -5  10   3     1547.98     1612.27     39.51 o 
  -4  10   3     1112.09     1169.26     38.54 o 
  -3  10   3      472.82      431.41     27.00 o 
  -2  10   3        1.98        6.41     13.24 o 
  -1  10   3       78.75       99.02     15.12 o 
   0  10   3       29.88       37.04     13.20 o 
   1  10   3        1.28       30.19     13.18 o 
   2  10   3        1.89       12.87     34.92 o 
   3  10   3      630.43      571.06     30.49 o 
   4  10   3     1474.48     1466.12     27.59 o 
   5  10   3      159.62      131.22     12.24 o 
   6  10   3      594.57      576.27     25.42 o 
   7  10   3      889.10      965.82     27.96 o 
   8  10   3      415.35      439.95     28.82 o 
   9  10   3      873.98      855.76    149.45 o 
  10  10   3      584.14      640.10     41.18 o 
  11  10   3      524.38      542.45     37.13 o 
  12  10   3      255.36      232.02     36.25 o 
  13  10   3      287.69      249.09     43.39 o 
  14  10   3      387.87      335.28     96.34 o 
  15  10   3      695.80      701.00     98.67 o 
 -14  11   3       22.28       37.05     53.24 o 
 -13  11   3        3.28      -29.59     38.95 o 
 -12  11   3      265.34      207.29     46.90 o 
 -11  11   3       19.21       -8.35     18.75 o 
 -10  11   3       32.84        4.93     26.57 o 
  -9  11   3      450.59      456.83     27.27 o 
  -8  11   3      754.48      733.15     31.59 o 
  -7  11   3       91.65      113.41     23.73 o 
  -6  11   3     3080.36     3269.77     54.75 o 
  -5  11   3     3449.90     3511.08     52.98 o 
  -4  11   3      575.76      522.70     31.88 o 
  -3  11   3     1769.29     1825.74     37.09 o 
  -2  11   3     2657.74     2647.76     36.87 o 
  -1  11   3     5035.50     4847.56     71.91 o 
   0  11   3     2681.42     2602.33     39.76 o 
   1  11   3      611.86      607.29     17.68 o 
   2  11   3     2510.76     2472.15     50.30 o 
   3  11   3     3868.47     3799.66     57.16 o 
   4  11   3      473.70      493.90     20.78 o 
   5  11   3     3267.56     3472.28     32.57 o 
   6  11   3     4347.75     4255.53     51.95 o 
   7  11   3       22.81       30.31     25.52 o 
   8  11   3      347.42      323.70     47.61 o 
   9  11   3      576.41      675.56     53.56 o 
  10  11   3      311.25      321.21     39.85 o 
  11  11   3      142.28      100.98     28.23 o 
  12  11   3       12.69       32.07     51.77 o 
  13  11   3       23.27       20.75     45.02 o 
  14  11   3       18.02       13.98     66.07 o 
 -14  12   3      332.98      397.16     71.16 o 
 -13  12   3      335.97      337.03     69.39 o 
 -12  12   3      273.32      297.92     49.88 o 
 -11  12   3      307.32      320.38     44.63 o 
 -10  12   3      943.44      968.54     45.53 o 
  -9  12   3      896.86      948.09     61.22 o 
  -8  12   3     1414.34     1486.86     33.41 o 
  -7  12   3      132.73      111.47     28.25 o 
  -6  12   3      456.94      461.58     48.61 o 
  -5  12   3      153.97      147.38     40.86 o 
  -4  12   3      309.10      265.34     39.61 o 
  -3  12   3      434.24      380.46     51.19 o 
  -2  12   3      234.99      243.00     32.74 o 
  -1  12   3      216.47      185.96     21.72 o 
   0  12   3      153.57      151.23     19.44 o 
   1  12   3       47.33       39.11     14.80 o 
   2  12   3      142.17      132.10     27.58 o 
   3  12   3      120.27      117.49     20.07 o 
   4  12   3     2027.00     2016.37     27.08 o 
   5  12   3      587.43      652.29     21.71 o 
   6  12   3      534.92      596.12     29.12 o 
   7  12   3      149.64      136.17     26.85 o 
   8  12   3     1101.60     1062.03     67.00 o 
   9  12   3      700.14      730.96     74.14 o 
  10  12   3      313.97      270.60     52.95 o 
  11  12   3      590.07      622.35     38.52 o 
  12  12   3      580.31      561.46     42.82 o 
  13  12   3      353.33      355.83     53.77 o 
  14  12   3       48.48      -24.03     58.83 o 
 -14  13   3       23.87       10.71    115.42 o 
 -13  13   3       69.41       93.93     70.67 o 
 -12  13   3       31.05       52.97     63.08 o 
 -11  13   3        2.49       -6.54     22.96 o 
 -10  13   3      791.84      840.64     54.42 o 
  -9  13   3      205.14      229.64     43.10 o 
  -8  13   3      139.54      136.00     26.40 o 
  -7  13   3       23.18       11.04     25.64 o 
  -6  13   3      196.42      196.85     48.18 o 
  -5  13   3     1207.47     1202.14     56.05 o 
  -4  13   3     2503.15     2512.90     63.89 o 
  -3  13   3      361.15      346.06     41.94 o 
  -2  13   3     2730.92     2714.13     43.13 o 
  -1  13   3      628.72      672.17     35.50 o 
   0  13   3     2314.13     2191.56     35.17 o 
   1  13   3     4499.22     4666.03     41.93 o 
   2  13   3     1331.85     1305.30     31.39 o 
   3  13   3      624.01      642.31     24.55 o 
   4  13   3     1328.93     1356.91     26.47 o 
   5  13   3       51.49       72.24     18.43 o 
   6  13   3      113.06      125.92     31.46 o 
   7  13   3     2288.27     2484.70     50.05 o 
   8  13   3      153.43      151.91     39.50 o 
   9  13   3      159.81      178.40     55.53 o 
  10  13   3       39.01       23.53     82.38 o 
  11  13   3      112.17      107.88     34.80 o 
  12  13   3        6.02       12.10     56.26 o 
  13  13   3       18.40       -5.60     33.28 o 
  14  13   3       51.31      -23.13     28.96 o 
 -14  14   3      182.05      122.16    122.64 o 
 -13  14   3      224.16      239.01     77.09 o 
 -12  14   3       98.01       88.35     68.55 o 
 -11  14   3      533.32      496.10     67.33 o 
 -10  14   3      391.38      430.08     43.57 o 
  -9  14   3      911.60      953.12     45.38 o 
  -8  14   3      343.37      314.95     29.16 o 
  -7  14   3      673.42      720.76     37.00 o 
  -6  14   3      184.34      163.02     52.05 o 
  -5  14   3      442.30      376.77     53.40 o 
  -4  14   3        7.04       -4.67      7.67 o 
  -3  14   3      154.51      145.21     42.46 o 
  -2  14   3       10.66      -13.74     13.74 o 
  -1  14   3      269.36      253.18     27.10 o 
   0  14   3      256.34      203.48     25.04 o 
   1  14   3        0.62      -12.84     17.14 o 
   2  14   3       58.47       51.03     10.15 o 
   3  14   3      492.88      480.89     25.75 o 
   4  14   3       47.31       62.71     21.62 o 
   5  14   3      670.75      640.73     36.96 o 
   6  14   3      212.58      178.76     35.01 o 
   7  14   3     1124.45     1210.43     71.81 o 
   8  14   3      441.40      495.67     42.19 o 
   9  14   3      687.22      767.40     64.13 o 
  10  14   3      573.95      493.21     66.27 o 
  11  14   3      103.76        7.27     42.30 o 
  12  14   3      158.38      149.39     52.39 o 
  13  14   3       77.89       14.92     28.22 o 
  14  14   3      298.27      395.20    125.32 o 
 -14  15   3       13.51      -39.15    169.85 o 
 -13  15   3       17.88       24.94    101.97 o 
 -12  15   3       12.41      -10.94     44.57 o 
 -11  15   3      203.12      158.70     67.52 o 
 -10  15   3        1.66      -30.89     30.89 o 
  -9  15   3        6.93       54.40     56.90 o 
  -8  15   3        6.45        7.50     46.57 o 
  -7  15   3      430.86      426.50     58.45 o 
  -6  15   3       32.10       -4.71     12.02 o 
  -5  15   3       22.34       -8.03     10.02 o 
  -4  15   3      972.24      915.79     57.63 o 
  -3  15   3      747.85      746.11     51.90 o 
  -2  15   3      884.47      809.27     37.78 o 
  -1  15   3      791.59      786.24     33.75 o 
   0  15   3     1669.85     1585.81     35.72 o 
   1  15   3      511.69      525.96     21.01 o 
   2  15   3      350.26      369.91     31.14 o 
   3  15   3      125.56      118.92     23.81 o 
   4  15   3      404.20      438.84     24.93 o 
   5  15   3      724.34      807.66     41.75 o 
   6  15   3      276.56      270.12     36.15 o 
   7  15   3        2.74       -6.15     20.17 o 
   8  15   3       13.69        2.44     38.07 o 
   9  15   3       76.75       42.87     58.08 o 
  10  15   3       15.44      -13.78     49.27 o 
  11  15   3       30.00       11.36     34.49 o 
  12  15   3        5.57       64.17     98.79 o 
  13  15   3       47.15      -31.76     31.89 o 
 -13  16   3       66.35      100.32    126.43 o 
 -12  16   3       60.09      -23.18     44.47 o 
 -11  16   3      302.33      293.87     72.59 o 
 -10  16   3      314.99      304.83     67.31 o 
  -9  16   3      108.20       69.86     62.81 o 
  -8  16   3      588.34      589.72     43.15 o 
  -7  16   3      296.33      306.13     61.21 o 
  -6  16   3        4.23        0.91      8.46 o 
  -5  16   3      371.64      400.46     56.26 o 
  -4  16   3       22.81       -8.41      8.41 o 
  -3  16   3      150.44       74.01     47.78 o 
  -2  16   3        0.54      -18.68     18.68 o 
  -1  16   3       42.12       -0.97     24.53 o 
   0  16   3       36.41       -4.75      6.91 o 
   1  16   3      142.37      113.14     33.00 o 
   2  16   3      191.23      212.87     32.43 o 
   3  16   3      166.18      193.50     26.92 o 
   4  16   3       59.62       41.24     19.81 o 
   5  16   3      582.90      620.37     39.95 o 
   6  16   3      203.44      195.26     41.35 o 
   7  16   3      506.59      558.21     68.75 o 
   8  16   3       56.09        1.86     11.34 o 
   9  16   3      347.95      369.11     69.47 o 
  10  16   3      316.10      265.00     74.06 o 
  11  16   3      236.57      239.44     60.23 o 
  12  16   3        5.52       -0.87     32.48 o 
  13  16   3      153.02      109.12    133.91 o 
 -12  17   3       22.99       26.19    102.46 o 
 -11  17   3        0.49        0.96     12.94 o 
 -10  17   3        9.85        0.06     18.01 o 
  -9  17   3       39.30       47.92     69.11 o 
  -8  17   3       12.22      -33.15     47.73 o 
  -7  17   3      129.55       91.62     63.59 o 
  -6  17   3       25.18        4.21     12.80 o 
  -5  17   3      409.22      365.21     59.00 o 
  -4  17   3      143.59       92.35     68.71 o 
  -3  17   3        5.15      -17.32     17.32 o 
  -2  17   3      228.80      153.98     32.89 o 
  -1  17   3      397.90      326.72     30.64 o 
   0  17   3      361.75      298.70     37.33 o 
   1  17   3      340.80      283.80     36.36 o 
   2  17   3       50.15        5.71     18.40 o 
   3  17   3        4.53       -1.69     19.43 o 
   4  17   3      382.59      367.42     40.24 o 
   5  17   3       30.47        5.07      8.57 o 
   6  17   3      214.81      177.45     53.58 o 
   7  17   3       41.09       -0.02     20.60 o 
   8  17   3        3.29       -8.55     38.94 o 
   9  17   3        1.61       69.42     90.42 o 
  10  17   3       15.39       -0.84     10.25 o 
  11  17   3       40.33       10.31     21.15 o 
  12  17   3       65.25       67.34    131.54 o 
 -11  18   3       41.80       10.81     39.35 o 
 -10  18   3       33.97        7.69     26.78 o 
  -9  18   3      174.37      132.72     68.79 o 
  -8  18   3      321.27      435.46     70.89 o 
  -7  18   3        7.57       -2.99     77.28 o 
  -6  18   3      215.10      132.97     64.59 o 
  -5  18   3       14.62        0.39     34.12 o 
  -4  18   3      116.78       12.32     17.19 o 
  -3  18   3       16.62      -23.58     23.58 o 
  -2  18   3      494.13      422.52     35.09 o 
  -1  18   3      218.46      198.88     37.78 o 
   0  18   3      112.47       90.25     32.83 o 
   1  18   3      332.02      336.30     37.20 o 
   2  18   3        0.78      -14.88     14.88 o 
   3  18   3       12.66        8.29     15.15 o 
   4  18   3      145.37      106.35     43.19 o 
   5  18   3      433.93      447.01     44.08 o 
   6  18   3      169.34      239.44     58.63 o 
   7  18   3       77.38       70.42     45.31 o 
   8  18   3       47.69       16.00     48.63 o 
   9  18   3       48.16      -11.54     13.27 o 
  10  18   3      171.05      209.83     68.19 o 
  11  18   3        2.82       30.10    116.89 o 
 -10  19   3        2.22      -16.15     24.22 o 
  -9  19   3       16.23        4.16     23.39 o 
  -8  19   3       63.74      -14.23     25.33 o 
  -7  19   3       35.78      -44.85     73.46 o 
  -6  19   3        2.85      -17.50     27.93 o 
  -5  19   3       15.41       -8.39      8.39 o 
  -4  19   3      101.98       74.69     51.28 o 
  -3  19   3       47.02      -55.70     57.02 o 
  -2  19   3       54.21       16.45     24.75 o 
  -1  19   3        1.09      -18.06     31.88 o 
   0  19   3        5.49      -15.73     18.47 o 
   1  19   3       16.05      -19.36     20.79 o 
   2  19   3        0.73        5.36     27.51 o 
   3  19   3       41.64       -4.50     10.70 o 
   4  19   3       42.53       40.06     46.07 o 
   5  19   3        9.50      -17.69     28.11 o 
   6  19   3        3.45      -21.50     44.17 o 
   7  19   3       14.12       -1.94     21.27 o 
   8  19   3        2.78       45.53     66.50 o 
   9  19   3      131.30      118.00     70.25 o 
  10  19   3       15.53      -24.01    118.16 o 
 -10  20   3       26.80       62.42    126.34 o 
  -9  20   3        5.13       -9.61     16.14 o 
  -8  20   3        6.10       18.32    132.77 o 
  -7  20   3      166.79      175.93     63.92 o 
  -6  20   3       14.14       -2.69      9.62 o 
  -5  20   3       20.64       -8.72     51.48 o 
  -4  20   3       33.75      -50.68    102.35 o 
  -3  20   3        0.49      -54.82     67.50 o 
  -2  20   3       43.19        3.30     12.95 o 
  -1  20   3        2.30        2.17     34.74 o 
   0  20   3       29.29        0.30     21.86 o 
   1  20   3       13.32       -9.87     38.25 o 
   2  20   3        0.44       -9.64     11.53 o 
   3  20   3      179.12      187.27     47.71 o 
   4  20   3       92.59       68.83     49.13 o 
   5  20   3        8.99        1.31     14.87 o 
   6  20   3       10.95        0.31     93.97 o 
   7  20   3       65.32       57.91     64.07 o 
   8  20   3       60.79       38.49     53.47 o 
   9  20   3      127.18      112.27     66.26 o 
  -9  21   3      109.01       86.16    124.90 o 
  -8  21   3       18.68      -34.67     40.74 o 
  -7  21   3       52.02        4.28     18.89 o 
  -6  21   3        1.53      -36.31     87.15 o 
  -5  21   3        2.26      -39.42     89.80 o 
  -4  21   3       46.15        3.12     46.30 o 
  -3  21   3        1.23        2.37     20.55 o 
  -2  21   3        1.45      -10.95     41.04 o 
  -1  21   3        0.01        6.88     38.65 o 
   0  21   3        4.33       -1.35     23.17 o 
   1  21   3       11.00      -12.43     18.68 o 
   2  21   3       14.69       -4.33     47.83 o 
   3  21   3        9.93       -3.44     36.45 o 
   4  21   3      192.06      228.35     52.53 o 
   5  21   3        0.50      -14.50     21.82 o 
   6  21   3       13.34      -11.01     36.83 o 
   7  21   3      139.06      121.15     68.51 o 
   8  21   3       59.63        2.01     92.47 o 
  -6  22   3       42.71       12.80     66.46 o 
  -4  22   3       51.46       24.10     50.04 o 
  -3  22   3       30.32      -23.03     78.11 o 
  -2  22   3       20.04        2.16     20.67 o 
  -1  22   3       47.14       14.50     18.81 o 
   0  22   3        2.93       -7.69     26.10 o 
   1  22   3       10.27       -6.13     21.21 o 
   2  22   3        6.19       23.27     54.95 o 
   3  22   3        4.55       13.44     53.16 o 
   4  22   3       57.91      109.36     62.27 o 
   5  22   3        2.05       -6.86     19.80 o 
   6  22   3        8.24       -2.02    383.64 o 
   7  22   3      175.77      128.16    104.50 o 
  -5  23   3       15.76        5.71     14.06 o 
  -4  23   3       10.37       -0.15     16.98 o 
  -3  23   3       88.86        6.57     33.58 o 
  -2  23   3       19.01      -11.60     14.93 o 
  -1  23   3      103.49       71.22     53.42 o 
   0  23   3       13.92        6.45     44.27 o 
   1  23   3       55.18       61.45     75.11 o 
   2  23   3        6.28       25.38     60.44 o 
   3  23   3       43.97        1.33     36.38 o 
   4  23   3        7.10       68.08     67.94 o 
   5  23   3       61.92       48.23    105.16 o 
   6  23   3       29.72       30.11    113.80 o 
  -4  24   3        0.14      -26.89     27.60 o 
  -3  24   3        0.41        4.86     99.16 o 
  -2  24   3       47.75       65.68     79.67 o 
  -1  24   3       77.83        7.48     22.94 o 
   0  24   3       21.34       20.54     34.76 o 
   1  24   3      113.50      116.33     83.84 o 
   2  24   3       14.90       -6.78     35.52 o 
  -2  25   3        4.81       -4.31    108.37 o 
   0  25   3       33.81       85.70    163.82 o 
   1  25   3       25.88      -14.41    291.32 o 
 -16   0   4       39.04       15.66    112.39 o 
 -15   0   4       76.14        0.98     94.37 o 
 -14   0   4      121.21       34.60     84.79 o 
 -13   0   4      382.97      280.23     85.69 o 
 -12   0   4      308.50      168.98     81.39 o 
 -11   0   4      231.67      194.67     34.47 o 
 -10   0   4      238.07      173.72     64.08 o 
  -9   0   4      142.50       98.32     57.75 o 
  -8   0   4     1268.15     1235.45     17.33 o 
  -7   0   4     1663.68     1580.01     20.64 o 
  -6   0   4      948.08      922.00     18.99 o 
  -5   0   4     2800.96     2585.65     67.77 o 
  -4   0   4     4278.02     4206.26     51.93 o 
  -3   0   4     5249.84     4841.42     31.00 o 
  -2   0   4    12626.53    12467.84     64.04 o 
  -1   0   4     3859.26     3645.66     45.60 o 
   0   0   4     9432.78     9381.07    127.19 o 
   1   0   4     9049.45     9187.01    103.43 o 
   2   0   4     2763.48     2686.75     42.55 o 
   3   0   4     2333.43     2193.85     62.42 o 
   4   0   4     7529.47     7555.60     71.88 o 
   5   0   4     1703.96     1576.71     55.65 o 
   6   0   4     3203.52     3207.42     76.30 o 
   7   0   4      739.38      713.93     53.91 o 
   8   0   4      319.10      328.62     51.72 o 
   9   0   4     2188.24     2261.25     47.66 o 
  10   0   4      143.08      131.69     35.06 o 
  11   0   4      292.61      281.63     40.94 o 
  12   0   4      690.95      700.27     49.14 o 
  13   0   4       64.80       90.52     49.19 o 
  14   0   4      237.22      392.00     81.45 o 
  15   0   4       21.27       41.05     90.89 o 
  16   0   4       35.09       67.98    114.54 o 
 -16   1   4      224.72      242.00     78.88 o 
 -15   1   4       70.63      107.16     69.53 o 
 -14   1   4       70.84       70.10     64.63 o 
 -13   1   4     1136.79     1157.00     69.18 o 
 -12   1   4     1251.16     1218.20     62.70 o 
 -11   1   4      896.04      854.67     41.92 o 
 -10   1   4     1474.78     1490.46     90.59 o 
  -9   1   4     1393.11     1264.30     25.68 o 
  -8   1   4     2530.53     2404.54     27.03 o 
  -7   1   4     1358.92     1238.30     26.26 o 
  -6   1   4      901.64      839.44     24.88 o 
  -5   1   4     1921.08     1941.68     38.48 o 
  -4   1   4       44.61       52.56     24.71 o 
  -3   1   4      647.84      685.35     32.12 o 
  -2   1   4     1717.39     1736.76     28.73 o 
  -1   1   4     1102.41     1152.66     51.87 o 
   0   1   4       14.39       17.37     17.46 o 
   1   1   4      431.45      432.94     27.76 o 
   2   1   4       10.01        0.96     20.05 o 
   3   1   4       71.81       55.81     21.94 o 
   4   1   4      510.65      532.87     44.07 o 
   5   1   4     2791.91     2768.08     44.38 o 
   6   1   4      500.49      464.79     27.44 o 
   7   1   4     2571.67     2704.14     56.99 o 
   8   1   4     1410.73     1325.14     55.45 o 
   9   1   4     1133.65     1274.89     47.58 o 
  10   1   4      387.29      431.74     26.51 o 
  11   1   4     1232.28     1293.56     35.63 o 
  12   1   4      482.80      458.58     33.76 o 
  13   1   4      406.72      421.37     46.90 o 
  14   1   4      322.00      337.55     49.81 o 
  15   1   4      305.08      347.86     68.06 o 
  16   1   4      153.04      197.21     81.05 o 
 -16   2   4       18.11       32.70    101.23 o 
 -15   2   4       10.91       13.28     53.15 o 
 -13   2   4       17.47       16.85     78.55 o 
 -12   2   4      216.25      189.46     38.72 o 
 -11   2   4       20.98       42.90     30.22 o 
 -10   2   4     1218.56     1178.21     38.62 o 
  -9   2   4     1220.84     1248.95     63.80 o 
  -8   2   4      112.78       85.99     34.56 o 
  -7   2   4     2066.93     2000.52     44.47 o 
  -6   2   4     1089.34     1019.20     23.69 o 
  -5   2   4     1069.07      978.18     34.07 o 
  -4   2   4     6871.67     6614.10     75.56 o 
  -3   2   4     7564.03     7287.64     63.78 o 
  -2   2   4     2621.63     2412.79     34.39 o 
  -1   2   4    12809.04    12723.56     72.44 o 
   0   2   4     1850.63     1801.80     24.01 o 
   1   2   4     8831.18     8810.30     71.96 o 
   2   2   4     6500.25     6593.38     59.73 o 
   3   2   4     2879.48     2851.63     47.20 o 
   4   2   4     1301.63     1258.66     27.00 o 
   5   2   4     2537.64     2685.62     58.92 o 
   6   2   4      852.38      854.09     19.90 o 
   7   2   4     3862.71     3875.78     54.64 o 
   8   2   4     3407.93     3488.09     63.44 o 
   9   2   4       12.69       13.57     24.67 o 
  10   2   4      343.15      312.08     21.17 o 
  11   2   4       84.80       41.42     32.90 o 
  12   2   4        7.56      -10.62     25.24 o 
  13   2   4        0.78      -11.20     21.71 o 
  14   2   4       62.95       16.10     16.66 o 
  15   2   4       52.04      112.37     71.13 o 
  16   2   4       23.28       31.37    114.07 o 
 -16   3   4      113.85      131.48     77.86 o 
 -15   3   4      342.55      411.64     69.93 o 
 -14   3   4      359.33      349.07     66.36 o 
 -13   3   4      963.54      970.98     69.88 o 
 -12   3   4       46.44       -6.54     26.44 o 
 -11   3   4     1755.14     1654.86     45.26 o 
 -10   3   4      987.27     1031.39     52.14 o 
  -9   3   4     1218.80     1227.76     50.20 o 
  -8   3   4     1000.26      902.61     41.80 o 
  -7   3   4     1319.91     1311.84     41.30 o 
  -6   3   4      970.29      921.41     34.24 o 
  -5   3   4       47.11       27.11     20.57 o 
  -4   3   4      278.62      260.50     23.19 o 
  -3   3   4     3057.55     3050.73     40.37 o 
  -2   3   4     7572.47     7476.13     62.93 o 
  -1   3   4     4971.12     5094.40     64.70 o 
   0   3   4      408.68      412.39     21.88 o 
   1   3   4       84.44       64.50     17.53 o 
   2   3   4       29.40       34.35     21.83 o 
   3   3   4     1594.34     1588.73     40.06 o 
   5   3   4     1927.41     2072.90     66.84 o 
   6   3   4     1517.77     1615.38     19.82 o 
   7   3   4     1497.86     1446.85     29.93 o 
   8   3   4      252.77      266.90     20.21 o 
   9   3   4      175.95      178.82     22.08 o 
  10   3   4     1726.61     1717.48     32.06 o 
  11   3   4      560.57      616.73     25.99 o 
  12   3   4      785.97      859.33     43.69 o 
  13   3   4      237.75      217.25     47.19 o 
  14   3   4      227.58      188.81     47.47 o 
  15   3   4      167.13      148.32     70.35 o 
  16   3   4      415.14      472.02    115.97 o 
 -15   4   4        0.13       71.40    101.93 o 
 -14   4   4        8.29      -31.46     61.49 o 
 -13   4   4       39.32       73.78     86.67 o 
 -12   4   4        3.11       -2.24     10.58 o 
 -11   4   4      113.27       89.38     31.17 o 
 -10   4   4       11.16       10.41     27.85 o 
  -9   4   4      106.79      108.66     26.89 o 
  -8   4   4     2297.97     2197.90     43.57 o 
  -7   4   4      330.56      346.86     28.79 o 
  -6   4   4     1641.22     1602.12     39.38 o 
  -5   4   4     2196.23     2047.75     62.66 o 
  -4   4   4     4140.39     3911.62     31.09 o 
  -3   4   4     1612.64     1549.91     29.65 o 
  -2   4   4    12789.13    12524.18     88.45 o 
  -1   4   4       44.93       60.78     12.39 o 
   0   4   4     2441.28     2498.21     33.96 o 
   1   4   4     2393.95     2350.85     25.40 o 
   2   4   4     2858.90     2890.56     35.89 o 
   3   4   4     5239.06     5336.67     59.72 o 
   4   4   4     3671.54     3718.31     53.33 o 
   5   4   4      588.21      565.10     18.96 o 
   6   4   4     2222.61     2278.04     23.94 o 
   7   4   4     1185.43     1244.46     23.07 o 
   8   4   4       73.62       65.41     18.27 o 
   9   4   4     1648.89     1627.39     28.66 o 
  10   4   4       22.23       -0.17      3.69 o 
  11   4   4       19.66       27.45     23.87 o 
  12   4   4       34.79       28.98     37.39 o 
  13   4   4        3.36       -1.12      8.14 o 
  14   4   4       10.63      -19.27     38.85 o 
  15   4   4       44.32       37.71     72.19 o 
 -16   5   4      115.25      -18.70    142.02 o 
 -15   5   4      178.95      136.90     80.78 o 
 -14   5   4      279.53      275.27     53.34 o 
 -13   5   4       81.26        8.45     33.42 o 
 -12   5   4     1256.10     1233.90     46.64 o 
 -11   5   4      629.72      643.68     35.85 o 
 -10   5   4      140.68      119.49     31.01 o 
  -9   5   4      142.16      112.79     27.87 o 
  -8   5   4      749.25      799.94     50.04 o 
  -7   5   4     2072.50     2078.14     39.80 o 
  -6   5   4      558.30      591.91     36.57 o 
  -5   5   4      907.29      939.54     41.87 o 
  -4   5   4      422.42      390.70     21.09 o 
  -3   5   4      312.21      302.12     14.42 o 
  -2   5   4      673.70      664.37     13.21 o 
  -1   5   4     1292.06     1407.95     19.67 o 
   0   5   4     1224.99     1257.25     17.26 o 
   1   5   4     1158.29     1139.24     21.83 o 
   2   5   4      350.44      349.26     17.77 o 
   3   5   4      208.05      221.85     23.37 o 
   4   5   4      765.00      789.88     27.05 o 
   5   5   4      888.63      882.84     22.15 o 
   6   5   4      351.09      336.95      9.30 o 
   7   5   4     1820.00     1810.01     31.61 o 
   8   5   4       63.34       59.97     17.26 o 
   9   5   4      683.08      718.59     23.71 o 
  10   5   4      341.75      333.85     33.75 o 
  11   5   4      260.49      247.68     30.79 o 
  12   5   4      351.72      300.64     43.92 o 
  13   5   4      411.69      318.03     56.21 o 
  14   5   4      402.97      327.43     64.30 o 
  15   5   4      304.56      341.70     71.82 o 
  16   5   4       23.27       26.17    118.32 o 
 -16   6   4       11.22      -41.97    175.89 o 
 -15   6   4       20.34       18.49     42.26 o 
 -14   6   4       30.28       95.24     68.58 o 
 -13   6   4        0.06      -21.69     71.75 o 
 -12   6   4        1.80        4.15     22.23 o 
 -11   6   4        3.56       -7.30     34.85 o 
 -10   6   4      192.51      203.20     30.97 o 
  -9   6   4        1.88       11.39     26.14 o 
  -8   6   4      488.03      470.04     35.77 o 
  -7   6   4      652.76      671.71     32.08 o 
  -6   6   4      646.35      642.41     54.63 o 
  -5   6   4      229.28      199.17     30.10 o 
  -4   6   4     2458.78     2493.89     24.88 o 
  -3   6   4      188.09      220.50     37.77 o 
  -2   6   4     2665.73     2689.32     40.29 o 
  -1   6   4     1221.44     1290.78     24.88 o 
   0   6   4     2399.67     2444.04     24.99 o 
   1   6   4     2829.76     2836.13     25.45 o 
   2   6   4     1025.03      970.04     21.35 o 
   3   6   4      990.00      933.53     22.78 o 
   4   6   4      297.43      281.82     10.20 o 
   5   6   4     1424.64     1427.70     39.09 o 
   6   6   4      835.25      837.11     13.14 o 
   7   6   4     1021.34     1039.78     21.16 o 
   8   6   4      168.64      131.37     18.77 o 
   9   6   4      386.27      314.24     31.78 o 
  10   6   4        0.78      -15.63     16.98 o 
  11   6   4       17.72        9.13     17.43 o 
  12   6   4       37.28       -3.36     28.18 o 
  13   6   4       79.92       34.99     66.38 o 
  14   6   4       23.96       -3.55      9.33 o 
  15   6   4      177.13      170.81     75.02 o 
  16   6   4        0.58      -19.14    273.70 o 
 -16   7   4       53.19       -5.51     14.32 o 
 -15   7   4        7.76       64.42     77.21 o 
 -14   7   4       79.55       47.72     74.94 o 
 -13   7   4      156.41      122.34     40.47 o 
 -12   7   4      127.35       89.49     37.54 o 
 -11   7   4      495.28      481.32     36.99 o 
 -10   7   4      274.78      271.82     33.46 o 
  -9   7   4      141.55      128.30     28.94 o 
  -8   7   4     1273.04     1328.64     35.17 o 
  -7   7   4       16.17       18.72     19.43 o 
  -6   7   4      415.24      430.99     41.00 o 
  -5   7   4      413.13      346.50     17.26 o 
  -4   7   4       97.12       72.15     28.01 o 
  -3   7   4      160.82      159.17     17.46 o 
  -2   7   4      537.32      605.85     41.86 o 
  -1   7   4      264.68      315.07     25.00 o 
   0   7   4        3.15       18.05     14.57 o 
   1   7   4      361.49      359.02     15.54 o 
   2   7   4      950.21      994.69     15.89 o 
   3   7   4      228.28      224.87     12.95 o 
   4   7   4      317.58      311.91     22.06 o 
   5   7   4      280.65      311.39     28.53 o 
   6   7   4      391.17      359.20     21.30 o 
   7   7   4      149.85      174.21     32.86 o 
   8   7   4      589.78      631.89     33.35 o 
   9   7   4      492.97      509.78     32.00 o 
  10   7   4      860.99      806.11     42.89 o 
  11   7   4      187.92      170.86     40.16 o 
  12   7   4      307.64      323.54     39.27 o 
  13   7   4      152.73      116.88     60.22 o 
  14   7   4       17.09       10.63     24.19 o 
  16   7   4       86.24       61.71    123.40 o 
 -15   8   4       51.49       27.99     57.21 o 
 -14   8   4        6.16      119.35     88.38 o 
 -13   8   4       47.21        7.27     35.09 o 
 -12   8   4        0.27       18.29     60.38 o 
 -11   8   4       70.63       54.66     36.32 o 
 -10   8   4       55.06       54.50     32.54 o 
  -9   8   4        5.30       12.75     22.85 o 
  -8   8   4      350.91      336.31     30.12 o 
  -7   8   4      161.14      164.53     33.12 o 
  -6   8   4       87.06       70.40     14.50 o 
  -5   8   4      253.38      245.66     13.79 o 
  -4   8   4      354.71      383.25     19.20 o 
  -3   8   4       15.51        7.74     21.54 o 
  -2   8   4      990.56     1047.14     53.77 o 
  -1   8   4      239.24      280.93     27.02 o 
   0   8   4      452.45      455.54     20.66 o 
   1   8   4      563.79      595.78     18.97 o 
   2   8   4      885.56      902.89     26.60 o 
   3   8   4     1445.27     1488.81     23.56 o 
   4   8   4      114.94      115.55      9.95 o 
   5   8   4      231.96      199.55     24.96 o 
   6   8   4      217.61      233.33     31.39 o 
   7   8   4        3.92       -6.44     13.24 o 
   8   8   4        1.03       -1.66     40.74 o 
   9   8   4        9.02        2.73     16.66 o 
  10   8   4       11.24       -7.73     24.21 o 
  11   8   4        2.05       -8.68     17.25 o 
  12   8   4        0.56        5.85     37.76 o 
  13   8   4       24.07      -12.68     24.71 o 
  14   8   4        1.01        4.40     10.52 o 
 -14   9   4       45.25       64.18     64.96 o 
 -13   9   4       26.72       81.73     64.30 o 
 -12   9   4        1.60       -9.85     41.21 o 
 -11   9   4        8.09       -0.45     46.32 o 
 -10   9   4       64.58       70.79     33.81 o 
  -9   9   4      139.60      136.71     31.75 o 
  -8   9   4       83.94       91.27     30.12 o 
  -7   9   4      274.47      272.70     37.30 o 
  -6   9   4      750.38      761.60     20.85 o 
  -5   9   4       11.65       14.69     13.29 o 
  -4   9   4        2.52        1.04      8.32 o 
  -3   9   4      177.31      195.47     28.23 o 
  -2   9   4        3.47        4.14     21.90 o 
  -1   9   4      282.54      217.59     43.61 o 
   0   9   4        0.10      -17.49     17.49 o 
   1   9   4      196.57      200.48     22.17 o 
   2   9   4        8.75       -6.41     12.42 o 
   3   9   4       13.73        1.90      5.58 o 
   4   9   4      229.20      227.72     35.96 o 
   5   9   4       47.12        7.95     26.84 o 
   6   9   4      141.39      150.09     36.71 o 
   7   9   4      561.20      536.13     40.08 o 
   8   9   4       47.55       37.16     39.77 o 
   9   9   4      281.04      264.52     39.12 o 
  10   9   4       93.01       77.97     40.51 o 
  11   9   4       10.73      -12.18     12.33 o 
  12   9   4      225.10      234.28     43.93 o 
  13   9   4      105.46       33.54     38.24 o 
  14   9   4       12.24      -29.40     50.49 o 
  15   9   4       23.82       24.68     74.25 o 
 -14  10   4      117.98      104.42     65.76 o 
 -13  10   4       80.19       49.06     39.78 o 
 -12  10   4        1.56       39.77     80.79 o 
 -11  10   4      169.02      167.66     38.85 o 
 -10  10   4      154.17      181.22     36.55 o 
  -9  10   4       24.94       54.19     36.58 o 
  -8  10   4      145.59      154.56     32.11 o 
  -7  10   4       65.23       68.12     35.83 o 
  -6  10   4      251.39      234.67     19.47 o 
  -5  10   4        1.71       -2.19     52.43 o 
  -4  10   4       68.42       65.54     28.71 o 
  -3  10   4      128.22      118.70     28.88 o 
  -2  10   4       39.01       34.38     23.71 o 
  -1  10   4        1.24      -11.80     13.13 o 
   0  10   4       38.29       26.07     48.24 o 
   1  10   4       50.54       54.42     18.68 o 
   2  10   4        1.16        8.50     13.59 o 
   3  10   4       80.57       84.31     28.34 o 
   4  10   4      375.99      310.60     38.73 o 
   5  10   4       61.60       44.74     19.61 o 
   6  10   4      386.30      347.12     30.93 o 
   7  10   4       13.31      -20.07     25.70 o 
   8  10   4      106.14       86.39     44.00 o 
   9  10   4        1.53        1.20     18.73 o 
  10  10   4      267.56      277.86     42.62 o 
  11  10   4       31.84       13.19     58.74 o 
  12  10   4       14.01       33.61     57.40 o 
  13  10   4       43.13        5.58     21.43 o 
  14  10   4      114.08      113.21     78.58 o 
 -14  11   4        1.03       -3.61     24.75 o 
 -13  11   4       26.94       -3.95     42.00 o 
 -12  11   4        0.09       11.41     39.08 o 
 -11  11   4        9.91       -5.32     47.81 o 
 -10  11   4       60.65       36.82     45.37 o 
  -9  11   4      220.73      175.28     35.64 o 
  -8  11   4       41.65       19.84     17.29 o 
  -7  11   4        0.19      -17.24     17.24 o 
  -6  11   4       80.13       76.17     20.40 o 
  -5  11   4      709.95      758.15     40.46 o 
  -4  11   4      181.89      161.85     31.02 o 
  -3  11   4      106.70      113.81     26.69 o 
  -2  11   4      138.31      136.47     22.44 o 
  -1  11   4        3.06       16.04     20.43 o 
   0  11   4      173.83      189.79     25.77 o 
   1  11   4        9.34        6.07     10.00 o 
   2  11   4      368.99      336.77     33.47 o 
   3  11   4      206.53      161.99     49.97 o 
   4  11   4       19.11        6.13     16.56 o 
   5  11   4      137.11      136.59     16.21 o 
   6  11   4       19.81       40.40     36.28 o 
   7  11   4        9.13       10.60     25.71 o 
   8  11   4       41.15       30.07     50.56 o 
   9  11   4       43.75        2.62      7.50 o 
  10  11   4       55.17       21.63     35.37 o 
  11  11   4      184.01      106.41     47.56 o 
  12  11   4       38.78        5.49     30.47 o 
  13  11   4       24.35       20.11     55.22 o 
  14  11   4       36.85       44.64    106.33 o 
 -14  12   4      120.79       80.07    116.03 o 
 -13  12   4      109.48      143.60     74.31 o 
 -12  12   4      240.60      229.92     50.78 o 
 -11  12   4      161.16      157.01     52.72 o 
 -10  12   4       15.22       28.88     32.73 o 
  -9  12   4      295.72      284.79     38.10 o 
  -8  12   4      273.24      292.94     36.21 o 
  -7  12   4       21.91        1.43     18.02 o 
  -6  12   4      163.82      149.72     23.30 o 
  -5  12   4      981.42     1039.02     42.04 o 
  -4  12   4       72.70       62.08     31.49 o 
  -3  12   4      549.03      528.72     31.26 o 
  -2  12   4      461.11      468.05     26.36 o 
  -1  12   4      301.83      305.67     21.17 o 
   0  12   4       15.30       30.54     37.74 o 
   1  12   4       47.39       72.11     28.69 o 
   2  12   4      186.59      178.77     30.10 o 
   3  12   4      488.13      490.38     32.94 o 
   4  12   4      116.72      145.92     32.22 o 
   5  12   4       13.88        5.81     27.51 o 
   6  12   4      127.26      128.80     28.96 o 
   7  12   4        8.31       -6.11     13.09 o 
   8  12   4      426.53      460.88     51.20 o 
   9  12   4      419.91      334.37     56.87 o 
  10  12   4      153.42      199.87     48.81 o 
  11  12   4       36.63       28.92     31.17 o 
  12  12   4      229.95      208.22     44.82 o 
  13  12   4       32.98       -4.02     18.81 o 
 -14  13   4      102.53       69.96    124.97 o 
 -13  13   4       20.94       68.04    112.96 o 
 -12  13   4       92.54       99.22     73.66 o 
 -11  13   4        3.42       33.22     75.27 o 
 -10  13   4      462.92      465.98     47.22 o 
  -9  13   4       16.59       22.66     40.76 o 
  -8  13   4      158.82      172.23     36.04 o 
  -7  13   4        4.31        0.81     42.88 o 
  -6  13   4       13.78       16.28     21.60 o 
  -5  13   4       21.04       -8.00     27.86 o 
  -4  13   4       12.10        8.83     22.20 o 
  -3  13   4       86.62      104.13     28.98 o 
  -2  13   4      258.29      249.56     30.83 o 
  -1  13   4      651.30      638.31     30.84 o 
   0  13   4      264.59      239.18     39.55 o 
   1  13   4      616.12      625.54     37.49 o 
   2  13   4      130.84      143.60     31.10 o 
   3  13   4      295.93      275.68     35.10 o 
   4  13   4        3.35      -14.77     14.82 o 
   5  13   4       26.72       16.61     42.12 o 
   6  13   4      209.66      185.97     31.85 o 
   7  13   4      218.12      228.34     32.61 o 
   8  13   4        7.60       11.48     38.02 o 
   9  13   4       95.93       88.22     59.96 o 
  10  13   4        0.32      -44.85     50.00 o 
  11  13   4       65.97        9.48     38.96 o 
  12  13   4        6.00       -0.12      8.69 o 
  13  13   4        2.62       -8.40     26.69 o 
 -13  14   4       30.49       -1.56     69.69 o 
 -12  14   4      153.62      193.88     92.57 o 
 -11  14   4      199.17      254.68     53.36 o 
 -10  14   4       73.23       27.76     34.12 o 
  -9  14   4       13.07       15.03     24.88 o 
  -8  14   4      616.41      628.66     64.88 o 
  -7  14   4      165.11      118.06     53.86 o 
  -6  14   4       61.67      -14.01     26.51 o 
  -5  14   4       17.04        7.53     57.10 o 
  -4  14   4      921.02      991.85     95.65 o 
  -3  14   4      266.43      220.67     40.22 o 
  -2  14   4       26.36       36.11     31.45 o 
  -1  14   4      347.50      374.21     30.32 o 
   0  14   4     2144.15     2087.35     33.52 o 
   1  14   4       56.49       45.64     35.50 o 
   2  14   4       63.47       12.10     13.56 o 
   3  14   4      258.51      231.79     24.93 o 
   4  14   4      249.83      256.33     24.16 o 
   5  14   4      133.30      163.82     37.04 o 
   6  14   4      389.29      397.85     33.95 o 
   7  14   4      783.52      773.15     46.99 o 
   8  14   4      281.90      375.25     61.12 o 
   9  14   4       41.75        3.27     33.70 o 
  10  14   4       94.60       23.31     26.16 o 
  11  14   4      331.60      425.31     53.59 o 
  12  14   4       14.81       -3.01     28.67 o 
  13  14   4      131.22      208.63    118.12 o 
 -13  15   4       15.75      -22.52     71.09 o 
 -12  15   4      142.53      192.76     84.36 o 
 -11  15   4      113.34       60.87     76.76 o 
 -10  15   4       22.94       11.70     31.11 o 
  -9  15   4      117.67       97.58     51.56 o 
  -8  15   4       46.06       13.76     30.88 o 
  -7  15   4        3.29       -0.33      1.43 o 
  -6  15   4      326.76      287.53     57.84 o 
  -5  15   4       21.62       -8.92    174.60 o 
  -4  15   4        0.59        0.33     13.89 o 
  -3  15   4       95.54      105.35     39.35 o 
  -2  15   4       18.41       22.68     34.04 o 
  -1  15   4      163.14      181.12     30.37 o 
   0  15   4      105.95      114.57     41.90 o 
   1  15   4       33.19       47.93     34.35 o 
   2  15   4       38.97       28.00     39.32 o 
   3  15   4      116.69      116.40     27.29 o 
   4  15   4      262.30      226.77     38.73 o 
   5  15   4       18.23       -1.37     50.14 o 
   6  15   4       54.21       90.60     36.58 o 
   7  15   4       10.53       15.14     17.82 o 
   8  15   4        2.46       -7.60     17.37 o 
   9  15   4        4.26      -23.08     37.71 o 
  10  15   4       92.00       64.60     82.52 o 
  11  15   4        3.47       -9.75     27.24 o 
  12  15   4       41.28       71.61     67.21 o 
  13  15   4      224.63      241.99    127.53 o 
 -12  16   4        9.34      -16.10     53.25 o 
 -11  16   4       71.07       22.69     50.20 o 
 -10  16   4       45.13       45.66     73.44 o 
  -9  16   4      237.40      223.44     49.48 o 
  -8  16   4      146.36       60.18     66.55 o 
  -7  16   4       89.26       78.71     60.40 o 
  -6  16   4      523.98      505.22     64.24 o 
  -5  16   4      596.85      666.48     59.22 o 
  -4  16   4      151.67      166.42     52.78 o 
  -3  16   4      551.23      650.31    120.70 o 
  -2  16   4      297.44      282.81     40.52 o 
  -1  16   4      250.97      235.74     86.07 o 
   0  16   4       58.82       52.15     48.48 o 
   1  16   4      269.95      231.99     37.75 o 
   2  16   4      566.26      583.24     33.03 o 
   3  16   4      905.66      907.46     33.50 o 
   4  16   4      159.41      166.77     45.15 o 
   5  16   4      533.26      603.28     44.75 o 
   6  16   4      580.82      640.68     48.44 o 
   7  16   4      207.03      203.34     49.27 o 
   8  16   4      135.85      194.68     61.30 o 
   9  16   4      104.51      135.86     70.90 o 
  10  16   4      237.55      208.23     79.86 o 
  11  16   4       32.49       22.29     48.91 o 
  12  16   4       93.95       94.59    124.08 o 
 -11  17   4       21.01       15.86     61.99 o 
 -10  17   4       86.32       48.48     76.64 o 
  -9  17   4       20.06       11.46     21.88 o 
  -8  17   4       22.01       -9.34     16.82 o 
  -7  17   4      412.54      420.72     67.00 o 
  -5  17   4       26.49       19.84     47.73 o 
  -4  17   4      121.16       90.83     52.61 o 
  -3  17   4       11.95      -21.78     63.45 o 
  -2  17   4      207.58      118.84     90.94 o 
  -1  17   4      104.50       66.81    339.89 o 
   0  17   4      182.61      139.54     64.60 o 
   1  17   4        5.13       16.74     40.16 o 
   2  17   4        0.25      -12.91     12.91 o 
   3  17   4      107.04      124.22     46.57 o 
   4  17   4       31.11        3.40     22.19 o 
   5  17   4       36.04        6.63     25.54 o 
   6  17   4      144.67      112.81     55.25 o 
   7  17   4        5.42       -1.06      8.31 o 
   8  17   4      236.96      298.57     50.53 o 
   9  17   4        2.07       -8.07     52.51 o 
  10  17   4        2.08      -17.56     80.33 o 
  11  17   4      166.24      111.53    121.41 o 
 -10  18   4       68.30       83.53     86.61 o 
  -9  18   4      340.86      397.99     83.49 o 
  -8  18   4       56.06       31.76     79.25 o 
  -7  18   4      299.58      297.90     72.11 o 
  -6  18   4      123.06       90.74     71.70 o 
  -5  18   4      113.66      125.59     67.90 o 
  -4  18   4      296.58      318.48     58.53 o 
  -3  18   4      252.10      170.13    109.88 o 
  -2  18   4      696.00      772.60    117.16 o 
  -1  18   4      120.88       87.24     52.61 o 
   0  18   4      142.16      136.96     39.12 o 
   1  18   4      313.93      324.01     36.15 o 
   2  18   4     1545.39     1700.70     49.60 o 
   3  18   4       26.32       26.16     43.73 o 
   4  18   4      363.34      341.32     49.16 o 
   5  18   4      366.26      386.14     51.68 o 
   6  18   4       98.76      113.44     63.05 o 
   7  18   4      206.48      271.39     76.08 o 
   8  18   4      396.02      457.05     56.88 o 
   9  18   4      126.26      142.06     75.39 o 
  10  18   4        8.08       46.45    134.40 o 
 -10  19   4       53.66       69.62    126.68 o 
  -9  19   4      100.54      125.00     91.53 o 
  -8  19   4       64.40       45.66     96.35 o 
  -7  19   4       94.28       56.45    114.22 o 
  -6  19   4       46.58       68.23     76.24 o 
  -5  19   4      114.48       99.42    124.04 o 
  -4  19   4        1.04       10.82    123.78 o 
  -3  19   4      234.15      144.76    117.84 o 
  -1  19   4        0.36      -49.06     49.06 o 
   0  19   4       57.96        1.13     33.95 o 
   1  19   4       43.98       62.17     39.02 o 
   2  19   4       26.09       -1.27     23.45 o 
   3  19   4       12.13       -0.37     31.09 o 
   4  19   4        0.64        1.05     26.29 o 
   5  19   4       33.39      -17.46     24.59 o 
   6  19   4       64.86       33.76     59.45 o 
   7  19   4       93.20      161.71     56.44 o 
   8  19   4        5.21       22.31     59.89 o 
   9  19   4      125.91      236.10    120.90 o 
  -9  20   4       38.98       24.17    135.01 o 
  -8  20   4       58.52       57.35    122.18 o 
  -7  20   4      303.31      263.51     85.55 o 
  -6  20   4      100.18      119.63    131.95 o 
  -5  20   4       13.21      -36.82     37.81 o 
  -4  20   4       88.48       -5.06     20.58 o 
  -3  20   4      903.03      757.91    105.04 o 
  -2  20   4       17.49      -34.61     57.62 o 
  -1  20   4      327.08      219.76     61.06 o 
   0  20   4      373.49      317.61     61.65 o 
   1  20   4      359.93      373.29     40.20 o 
   2  20   4       85.86      114.17     51.31 o 
   3  20   4      476.49      511.67     54.46 o 
   4  20   4      244.35      241.56     57.06 o 
   5  20   4      178.53      266.21     61.82 o 
   6  20   4       46.26       27.53     97.80 o 
   7  20   4       44.52       72.55     68.76 o 
   8  20   4      138.50       78.34   1806.01 o 
  -7  21   4      132.86      -38.97     78.42 o 
  -6  21   4      206.67      135.98     93.59 o 
  -4  21   4       66.84      -33.80     33.80 o 
  -3  21   4       75.41      -20.62     22.73 o 
  -1  21   4       48.23      -25.30     25.30 o 
   0  21   4       22.31       -8.25      8.33 o 
   1  21   4       12.89       36.60     66.04 o 
   2  21   4        5.67       35.40     66.85 o 
   3  21   4        3.53       -2.11     40.61 o 
   4  21   4       24.37        5.00     51.64 o 
   5  21   4        6.13       -6.49     10.15 o 
   6  21   4       83.74        3.14     39.81 o 
   8  21   4      271.23      212.68    120.07 o 
  -5  22   4      351.83      216.69    116.48 o 
  -4  22   4        4.45       26.21    143.52 o 
  -3  22   4      103.11      114.15     83.64 o 
  -2  22   4       70.06       18.99     85.32 o 
  -1  22   4      202.11       80.95     71.67 o 
   0  22   4       12.80       64.00     90.97 o 
   1  22   4      231.70      236.57     56.87 o 
   2  22   4      381.00      433.48     59.51 o 
   3  22   4       44.58       12.18     55.98 o 
   4  22   4      120.40      116.42     72.27 o 
   5  22   4        4.13       11.92     68.48 o 
   6  22   4      168.96       98.57    114.24 o 
  -4  23   4        1.26      -38.20     58.66 o 
  -3  23   4      115.95       91.72     85.63 o 
  -2  23   4       20.58       39.16    445.54 o 
   0  23   4       65.84      -38.18     58.45 o 
   1  23   4       76.69       65.60     66.21 o 
   2  23   4        0.27        8.94     61.79 o 
  -3  24   4      134.85       68.45    117.26 o 
  -2  24   4       38.09       13.48    107.98 o 
   1  24   4       37.97       43.64    165.13 o 
   2  24   4       55.69       35.26    159.66 o 
 -15   1   5       35.83      -12.51     27.27 o 
 -13   1   5       11.71      -30.73     77.74 o 
 -12   1   5        5.52      -28.64     28.64 o 
 -10   1   5      100.04       78.98     43.88 o 
  -9   1   5      146.70       89.16     42.77 o 
  -8   1   5        6.05      -12.33     24.46 o 
  -7   1   5      352.95      360.59     21.03 o 
  -6   1   5       25.06       23.43     14.05 o 
  -5   1   5      365.08      337.40     18.21 o 
  -4   1   5       15.82       11.96     14.85 o 
  -3   1   5       45.90       51.59     15.24 o 
  -2   1   5        1.11        0.07      5.37 o 
  -1   1   5      125.11      111.03     22.34 o 
   0   1   5      282.23      289.23     33.92 o 
   1   1   5       21.91        6.81     18.12 o 
   2   1   5     1337.14     1473.43     32.84 o 
   3   1   5       77.94       47.25     24.94 o 
   4   1   5      108.29       95.03     26.68 o 
   5   1   5      236.71      197.04     35.12 o 
   6   1   5        2.05      -15.81     34.25 o 
   7   1   5       74.90       68.57     42.29 o 
   8   1   5      161.07      105.69     49.46 o 
   9   1   5       38.76        4.47     19.29 o 
  10   1   5      161.12      146.21     32.90 o 
  11   1   5       29.64        4.60     17.80 o 
  12   1   5        0.13       -4.14      9.80 o 
  13   1   5        0.68        5.75    110.28 o 
  14   1   5       16.31       14.68     96.20 o 
  15   1   5        8.34       40.91     77.95 o 
 -15   2   5      219.84      103.11     78.76 o 
 -14   2   5       33.44       25.69     98.60 o 
 -13   2   5        1.83      -20.30     31.77 o 
 -12   2   5      210.20      140.18     40.40 o 
 -11   2   5       28.49        2.40     20.39 o 
 -10   2   5      188.47      127.74     46.64 o 
  -9   2   5       93.79       67.95     42.69 o 
  -8   2   5      185.90      182.65     23.89 o 
  -7   2   5      492.22      449.53     26.05 o 
  -6   2   5      166.70      149.75     15.53 o 
  -5   2   5      195.60      194.75     18.27 o 
  -4   2   5      244.26      208.51     19.82 o 
  -3   2   5      529.89      531.65     27.60 o 
  -2   2   5       34.37       55.05     18.74 o 
  -1   2   5      269.24      280.86     40.03 o 
   0   2   5        0.61        3.87      7.46 o 
   1   2   5      411.31      405.23     30.96 o 
   2   2   5       15.60      -18.59     18.59 o 
   3   2   5      200.46      191.93     36.17 o 
   4   2   5      347.10      363.75     32.44 o 
   5   2   5      159.92      150.35     31.74 o 
   6   2   5       64.01       36.75     30.57 o 
   7   2   5      400.29      349.27     37.53 o 
   8   2   5      303.73      271.66     66.06 o 
   9   2   5       34.66       10.42     21.39 o 
  10   2   5        1.32      -14.78     14.78 o 
  11   2   5       90.26       88.15     38.32 o 
  12   2   5       68.75       61.93     47.31 o 
  13   2   5      137.05      138.77     49.29 o 
  14   2   5       67.38       48.56     78.14 o 
  15   2   5        3.27       -4.29     50.32 o 
 -15   3   5        6.72       17.58    103.97 o 
 -14   3   5        2.35      -10.28     26.71 o 
 -13   3   5       61.35       33.98     48.09 o 
 -12   3   5      152.69      106.22     42.77 o 
 -11   3   5       17.74       34.35     54.05 o 
 -10   3   5       63.37       56.82     57.14 o 
  -9   3   5      235.81      178.52     42.80 o 
  -8   3   5      280.31      289.93     31.91 o 
  -7   3   5      511.71      458.57     26.77 o 
  -6   3   5      385.28      375.19     25.76 o 
  -5   3   5      689.02      587.00     19.40 o 
  -4   3   5      231.71      202.19     20.08 o 
  -3   3   5      839.11      777.11     24.51 o 
  -2   3   5       18.30       -5.14      8.65 o 
  -1   3   5     1721.20     1770.30     34.15 o 
   0   3   5      968.14      958.69     19.81 o 
   1   3   5      485.54      454.21     50.86 o 
   2   3   5      267.28      227.45     29.98 o 
   3   3   5      763.15      757.46     42.79 o 
   4   3   5      477.64      451.45     35.18 o 
   5   3   5     1037.43     1018.72     37.52 o 
   6   3   5      840.67      909.94     39.80 o 
   7   3   5      219.16      171.53     33.89 o 
   8   3   5      102.73       33.13     42.97 o 
   9   3   5       93.96       51.36     34.49 o 
  11   3   5       32.04       53.32     46.44 o 
  12   3   5       12.41       44.20     71.28 o 
  13   3   5      101.70       92.83     54.63 o 
  14   3   5        4.61        6.68     53.41 o 
  15   3   5        8.38        0.82     31.70 o 
 -15   4   5      100.95       20.28    107.77 o 
 -14   4   5       15.62       62.19     95.75 o 
 -13   4   5      367.17      269.11     61.50 o 
 -12   4   5       70.30       36.67     48.06 o 
 -11   4   5       47.09       44.92     51.08 o 
 -10   4   5      923.59      894.56     41.98 o 
  -9   4   5        9.03        3.57     14.22 o 
  -8   4   5       35.41       56.12     29.69 o 
  -7   4   5      113.73      113.95     25.22 o 
  -6   4   5      529.39      465.70     31.92 o 
  -5   4   5      939.29      919.55     18.92 o 
  -4   4   5     1670.37     1641.36     26.61 o 
  -3   4   5      352.48      367.30     21.64 o 
  -2   4   5       11.21        5.39      9.39 o 
  -1   4   5      122.22      120.36     28.32 o 
   0   4   5       77.03       69.12     16.25 o 
   1   4   5        3.93        3.28     16.59 o 
   2   4   5      117.56       91.48     29.28 o 
   3   4   5        6.39      -20.30     20.30 o 
   4   4   5       38.89      -11.48     20.14 o 
   5   4   5      283.90      273.45     31.29 o 
   6   4   5        2.65        6.73     25.42 o 
   7   4   5      253.46      244.29     37.34 o 
   8   4   5      991.51     1014.60     53.33 o 
   9   4   5     1400.95     1390.85     56.10 o 
  10   4   5        7.05       45.99     64.43 o 
  11   4   5      136.11      104.19     62.79 o 
  12   4   5       92.78       69.27     45.91 o 
  13   4   5       46.65      -13.65     23.73 o 
  14   4   5        6.37       69.64    105.23 o 
  15   4   5      135.00       42.52    117.62 o 
 -14   5   5        6.90      -38.36    216.36 o 
 -13   5   5      108.76       61.93     60.34 o 
 -12   5   5       20.30      -11.30     44.47 o 
 -11   5   5       37.14      -11.06     26.07 o 
 -10   5   5       81.47       46.57     36.61 o 
  -9   5   5      809.43      815.60     49.57 o 
  -8   5   5      272.85      181.90     44.08 o 
  -7   5   5      583.72      566.16     29.61 o 
  -6   5   5     1300.76     1226.08     39.56 o 
  -5   5   5      637.85      597.67     34.30 o 
  -4   5   5      188.66      173.99     13.72 o 
  -3   5   5     1484.75     1448.23     27.11 o 
  -2   5   5     1295.16     1217.30     27.19 o 
  -1   5   5     1308.25     1261.23     20.01 o 
   0   5   5     1565.08     1498.32     35.01 o 
   1   5   5     2229.79     2309.90     45.81 o 
   2   5   5     2420.28     2416.01     38.37 o 
   3   5   5     1867.11     1951.83     48.07 o 
   4   5   5     1504.45     1497.02     49.69 o 
   5   5   5      799.64      862.88     46.43 o 
   6   5   5      255.26      201.31     36.83 o 
   7   5   5       33.95       48.57     18.85 o 
   8   5   5      633.88      625.27     44.16 o 
   9   5   5      273.94      284.97     47.90 o 
  10   5   5      356.08      315.61     35.02 o 
  11   5   5      159.25      127.62     55.23 o 
  12   5   5      213.00      260.04     47.62 o 
  13   5   5       49.85       66.23     54.08 o 
  14   5   5       50.15        3.93     27.43 o 
  15   5   5        4.49        4.61      9.25 o 
 -15   6   5      278.16       23.42   1459.32 o 
 -14   6   5      152.73      117.90     72.74 o 
 -13   6   5       63.39       63.24     58.34 o 
 -12   6   5      152.77      158.96     44.99 o 
 -11   6   5      642.96      618.76     45.13 o 
 -10   6   5       17.72        5.98     35.29 o 
  -9   6   5     1151.54     1089.73     42.86 o 
  -8   6   5      322.20      280.89     49.61 o 
  -7   6   5      928.25      925.77     44.09 o 
  -6   6   5      509.25      559.17     60.18 o 
  -5   6   5      645.81      626.79     36.27 o 
  -4   6   5        3.62       -0.72      6.99 o 
  -3   6   5        9.39       28.98     19.05 o 
  -2   6   5       45.33       44.19     10.97 o 
  -1   6   5        0.80        0.58     14.71 o 
   0   6   5      231.50      250.38     19.81 o 
   1   6   5      301.38      347.02     22.50 o 
   2   6   5      205.63      233.55     19.48 o 
   3   6   5      264.33      276.63     18.85 o 
   4   6   5       84.42       70.70     17.35 o 
   5   6   5        5.75      -23.00     24.81 o 
   6   6   5        4.51      -11.35     33.76 o 
   7   6   5     1432.79     1467.73     37.10 o 
   8   6   5      599.04      669.21     32.32 o 
   9   6   5      108.22       91.71     34.77 o 
  10   6   5      302.35      294.99     37.13 o 
  11   6   5      279.32      244.38     37.64 o 
  12   6   5      509.97      560.95     58.62 o 
  13   6   5      125.69       42.60     45.66 o 
  14   6   5      110.97      103.70    102.05 o 
  15   6   5       43.57      -48.26     76.64 o 
 -14   7   5        4.99       79.44    100.64 o 
 -13   7   5        3.77      -14.93     30.22 o 
 -12   7   5      134.77      111.66     46.77 o 
 -11   7   5       97.37       81.93     42.00 o 
 -10   7   5      748.92      808.47     44.91 o 
  -9   7   5       91.69      113.99     37.47 o 
  -8   7   5      629.35      653.27     84.22 o 
  -7   7   5      580.44      525.21     70.33 o 
  -6   7   5     1360.85     1384.76     77.96 o 
  -5   7   5      731.26      699.93     61.86 o 
  -4   7   5     1600.27     1539.59     43.58 o 
  -3   7   5      223.52      227.30     30.99 o 
  -2   7   5     3038.67     3056.58     42.55 o 
  -1   7   5     3941.69     4031.35     58.23 o 
   0   7   5      912.89      891.76     26.51 o 
   1   7   5     3490.24     3605.98     52.87 o 
   2   7   5     2390.01     2283.14     26.94 o 
   3   7   5     2577.81     2613.43     41.48 o 
   4   7   5      509.65      510.52     37.46 o 
   5   7   5     1814.49     1961.65     62.54 o 
   6   7   5      313.15      333.53     35.46 o 
   7   7   5     1181.19     1175.60     36.49 o 
   8   7   5       32.35       48.84     36.70 o 
   9   7   5      706.16      734.90     38.90 o 
  10   7   5      447.93      388.75     36.02 o 
  11   7   5       82.13       15.80     32.45 o 
  12   7   5       71.54       63.15     69.53 o 
  13   7   5       90.19      110.89     69.63 o 
  14   7   5       92.29      -28.39     50.30 o 
 -15   8   5      223.24      230.11    130.13 o 
 -14   8   5      269.83      192.86    104.01 o 
 -13   8   5      352.59      361.88     54.73 o 
 -12   8   5       79.97       87.75     47.91 o 
 -11   8   5      438.09      473.86     41.96 o 
 -10   8   5      770.92      757.46     39.88 o 
  -9   8   5      191.76      202.65     34.31 o 
  -8   8   5      448.64      465.29     35.40 o 
  -7   8   5      587.09      613.30     48.22 o 
  -6   8   5      501.92      484.40     67.98 o 
  -5   8   5      376.61      357.49     63.91 o 
  -4   8   5      577.25      569.10     39.48 o 
  -3   8   5      646.10      604.05     36.81 o 
  -2   8   5      423.69      445.42     33.45 o 
  -1   8   5      679.53      712.83     35.47 o 
   0   8   5       24.39       50.88     29.10 o 
   1   8   5       75.73       89.45     19.82 o 
   2   8   5      163.24      176.98     18.41 o 
   3   8   5      181.10      199.19     22.75 o 
   4   8   5       30.82       41.92     17.93 o 
   5   8   5       76.88       81.85     16.63 o 
   6   8   5      652.03      625.90     37.98 o 
   7   8   5      629.64      601.15     42.74 o 
   8   8   5      238.45      225.98     36.63 o 
   9   8   5      322.85      351.56     35.96 o 
  10   8   5      858.68      887.41     45.98 o 
  11   8   5      339.64      296.62     47.59 o 
  12   8   5      111.80      126.76     54.69 o 
  13   8   5      181.11      140.78     70.70 o 
  14   8   5      120.38       75.12     81.10 o 
  15   8   5       34.21      -36.18     51.68 o 
 -13   9   5        7.55        3.64     52.85 o 
 -12   9   5       19.02        2.99     49.10 o 
 -11   9   5      270.25      283.69     41.88 o 
 -10   9   5       29.03       36.26     34.23 o 
  -9   9   5      147.70      159.38     36.15 o 
  -8   9   5      884.16      912.80     38.03 o 
  -7   9   5     1192.29     1308.46     46.97 o 
  -6   9   5      649.79      658.55     49.35 o 
  -5   9   5     1733.06     1812.88     84.59 o 
  -4   9   5     1177.23     1273.04     74.42 o 
  -3   9   5     1034.57     1108.57     45.18 o 
  -2   9   5     1672.22     1644.75     80.02 o 
  -1   9   5     1661.57     1734.75     79.73 o 
   0   9   5     4387.30     4663.74    155.29 o 
   1   9   5      801.46      877.68     34.36 o 
   2   9   5      708.68      741.46     33.34 o 
   3   9   5     2331.26     2437.25     33.72 o 
   4   9   5     3978.40     4132.54     33.26 o 
   5   9   5      199.53      232.72     34.32 o 
   6   9   5     1733.81     1722.23     53.72 o 
   7   9   5      423.37      425.62     64.35 o 
   8   9   5      435.81      453.88     43.60 o 
   9   9   5      225.08      194.89     39.39 o 
  10   9   5      189.24      172.73     43.54 o 
  11   9   5      211.58      188.13     47.00 o 
  12   9   5       33.63        6.83     86.21 o 
  13   9   5        2.91       78.29     71.81 o 
  14   9   5       12.80      -15.64     53.24 o 
 -14  10   5      409.90      322.75    118.91 o 
 -13  10   5      134.94      165.89     52.36 o 
 -12  10   5      368.20      418.13     46.20 o 
 -11  10   5      249.81      318.30     50.49 o 
 -10  10   5      740.84      823.50     43.02 o 
  -9  10   5      122.48      151.73     37.67 o 
  -8  10   5      499.80      507.18     38.03 o 
  -7  10   5       45.16       39.29     39.33 o 
  -6  10   5     1581.24     1623.15     47.38 o 
  -5  10   5      850.21      920.20     63.34 o 
  -4  10   5       63.80       41.12     61.86 o 
  -3  10   5       95.17       87.68     56.90 o 
  -2  10   5        3.00      -17.34     25.88 o 
  -1  10   5      240.92      239.51     38.17 o 
   0  10   5      270.55      267.35     34.26 o 
   1  10   5       21.44        0.60     53.79 o 
   2  10   5     1092.88     1086.51     34.71 o 
   3  10   5        3.87      -10.98     10.98 o 
   4  10   5     1356.08     1446.76     53.01 o 
   5  10   5      154.92      187.72     34.38 o 
   6  10   5       67.37       60.15     44.04 o 
   7  10   5      199.14      220.94     44.78 o 
   8  10   5      646.57      656.82     57.53 o 
   9  10   5      341.97      341.72     44.99 o 
  10  10   5      277.95      272.95     47.99 o 
  11  10   5      123.02       83.37     47.37 o 
  12  10   5      183.60       21.50     46.88 o 
  13  10   5      600.89      639.51     63.72 o 
  14  10   5      222.50      280.51     89.26 o 
 -13  11   5       35.92       66.48     60.92 o 
 -12  11   5        4.94       41.48     49.28 o 
 -11  11   5        2.01        0.11     28.91 o 
 -10  11   5      245.07      260.18     41.52 o 
  -9  11   5       24.01       46.95     49.64 o 
  -8  11   5      210.92      266.20     38.71 o 
  -7  11   5     1298.71     1429.38     50.48 o 
  -6  11   5      809.06      907.90     44.84 o 
  -5  11   5      296.88      350.20     35.70 o 
  -4  11   5     1776.24     2079.00     89.65 o 
  -3  11   5      769.94      806.14     69.78 o 
  -2  11   5     2873.28     2955.11    115.64 o 
  -1  11   5      498.32      583.15     41.52 o 
   0  11   5      888.50      959.98     41.26 o 
   1  11   5     2168.09     2280.53     43.99 o 
   2  11   5     1310.53     1341.55     63.94 o 
   3  11   5      351.63      380.28     42.63 o 
   4  11   5     3130.33     3224.67     76.78 o 
   5  11   5     1114.91     1176.32     43.35 o 
   6  11   5       20.35       52.89     44.63 o 
   7  11   5      931.11     1041.10     58.47 o 
   8  11   5      368.36      395.59     49.29 o 
   9  11   5      475.28      582.82     58.50 o 
  10  11   5       18.29        5.32     32.42 o 
  11  11   5       50.51       90.50     88.46 o 
  12  11   5        0.96       -6.35     18.58 o 
  13  11   5       55.82       58.29     83.17 o 
  14  11   5       40.64        9.44    105.39 o 
 -13  12   5      190.09      156.61     67.13 o 
 -12  12   5      277.31      311.89     52.01 o 
 -11  12   5      383.31      382.27     47.76 o 
 -10  12   5      371.78      447.64     60.87 o 
  -9  12   5      522.91      543.47     43.81 o 
  -8  12   5      282.05      269.77     48.54 o 
  -7  12   5      126.44      194.94     42.97 o 
  -6  12   5       85.68       91.61     38.67 o 
  -5  12   5      785.40      871.08     49.50 o 
  -4  12   5      201.75      190.36     32.79 o 
  -3  12   5      114.78      135.03     43.02 o 
  -2  12   5       96.93      109.07     58.72 o 
  -1  12   5        7.06       29.53     36.92 o 
   0  12   5       19.92       32.79     33.55 o 
   1  12   5       37.35       50.84     27.29 o 
   2  12   5       12.44       34.92     56.27 o 
   3  12   5      341.21      363.99     48.12 o 
   4  12   5       89.84      105.17     47.98 o 
   5  12   5      276.41      287.23     40.54 o 
   6  12   5      129.51      128.39     40.20 o 
   7  12   5      982.20     1063.81     57.33 o 
   8  12   5      299.80      289.14     61.14 o 
   9  12   5      244.15      237.94     57.44 o 
  10  12   5      379.08      410.09     52.09 o 
  11  12   5      163.46       87.18     50.07 o 
  12  12   5      222.92      162.04     62.31 o 
  13  12   5      122.93       49.95    123.42 o 
 -13  13   5       47.04        4.52     13.93 o 
 -12  13   5       31.51        1.90     50.57 o 
 -11  13   5      228.97      255.53     49.37 o 
 -10  13   5       60.35       34.84     26.66 o 
  -9  13   5        2.60       19.84     36.76 o 
  -8  13   5       23.07       -7.20     28.78 o 
  -7  13   5      181.83      167.28     47.52 o 
  -6  13   5      447.18      508.68     45.14 o 
  -5  13   5      361.02      411.77     40.69 o 
  -4  13   5      503.52      549.67     37.46 o 
  -3  13   5     1044.54     1123.62     52.79 o 
  -2  13   5      770.76      781.31     46.40 o 
  -1  13   5     1322.08     1392.03     39.52 o 
   0  13   5     1604.33     1653.03     36.29 o 
   1  13   5      575.39      628.25     74.89 o 
   2  13   5      538.07      640.92     71.99 o 
   3  13   5      627.49      736.37     50.08 o 
   4  13   5      197.54      232.62     46.56 o 
   5  13   5      382.96      471.54     34.77 o 
   6  13   5     1088.81     1155.40     52.56 o 
   7  13   5       26.64       58.82     41.22 o 
   8  13   5      173.54      205.52     57.03 o 
   9  13   5      173.00      125.07     63.41 o 
  10  13   5       33.71       11.00     13.74 o 
  11  13   5        2.75       10.13     46.63 o 
  12  13   5       27.76      -13.17     34.24 o 
  13  13   5       10.25      -41.68     68.73 o 
 -12  14   5      126.48      137.08     87.12 o 
 -11  14   5      163.77      169.70     62.87 o 
 -10  14   5      523.34      549.56     69.93 o 
  -9  14   5      221.09      207.77     46.61 o 
  -8  14   5      369.11      336.17     52.79 o 
  -7  14   5      301.04      294.63     49.32 o 
  -6  14   5      151.16      119.92     43.54 o 
  -5  14   5        5.00       22.91     38.38 o 
  -4  14   5       96.20      133.62     35.64 o 
  -3  14   5        1.43       42.69     30.15 o 
  -2  14   5       88.08      112.50     40.82 o 
  -1  14   5       12.91       40.78     46.83 o 
   0  14   5        0.05       -0.74     11.88 o 
   1  14   5       60.13       78.03     49.35 o 
   2  14   5      137.11      136.68     38.81 o 
   3  14   5       71.28       73.66     41.01 o 
   4  14   5      102.41       81.52     42.10 o 
   5  14   5      122.45      177.90     33.50 o 
   6  14   5      814.45      925.74     40.40 o 
   7  14   5      198.04      172.68     49.64 o 
   8  14   5      320.58      331.96     58.12 o 
   9  14   5      221.68      204.95     70.42 o 
  10  14   5      145.98      141.00     57.24 o 
  11  14   5      172.20      140.71     66.41 o 
  12  14   5      145.90      152.83     88.17 o 
 -11  15   5       70.45       22.45     77.55 o 
 -10  15   5        0.37       22.08     43.95 o 
  -9  15   5        8.59       11.57     31.69 o 
  -8  15   5       97.05       50.75     65.65 o 
  -7  15   5        4.35       19.74     58.45 o 
  -6  15   5      208.35      216.01     54.91 o 
  -5  15   5      122.46      142.05     50.32 o 
  -4  15   5      461.12      476.64     45.92 o 
  -3  15   5       27.64       43.93     40.78 o 
  -2  15   5      841.77      828.11     96.22 o 
  -1  15   5     1243.14     1308.28     67.21 o 
   0  15   5      187.57      217.90     54.54 o 
   1  15   5      180.62      237.16     54.66 o 
   2  15   5      221.26      277.01     43.34 o 
   3  15   5      456.56      536.87     45.97 o 
   4  15   5      393.33      420.67     45.02 o 
   5  15   5      160.92      197.08     39.17 o 
   6  15   5       29.79        7.50     35.34 o 
   7  15   5      166.83      152.38     51.80 o 
   8  15   5       13.30        5.27     37.39 o 
   9  15   5       55.51        3.26     14.93 o 
  10  15   5       57.99       -0.88     12.01 o 
  11  15   5       17.81       58.34    117.36 o 
  12  15   5       59.32       56.90     89.42 o 
 -11  16   5      416.83      312.66     89.99 o 
 -10  16   5      119.69       98.07     86.93 o 
  -9  16   5      100.57      102.12     58.59 o 
  -8  16   5       28.63       -6.39     58.22 o 
  -7  16   5      128.42      156.86     64.51 o 
  -6  16   5       78.57       60.68     54.97 o 
  -5  16   5      114.25      151.13     95.56 o 
  -4  16   5      146.07      209.36     49.99 o 
  -3  16   5       82.28       31.01     88.11 o 
  -2  16   5       24.44       51.45     88.12 o 
  -1  16   5        0.02       15.02     57.97 o 
   0  16   5      320.04      323.64     56.51 o 
   1  16   5      200.10      202.67     59.94 o 
   2  16   5        1.75        1.44     19.58 o 
   3  16   5      244.10      234.97     42.99 o 
   4  16   5      158.21      197.64     47.13 o 
   5  16   5      356.66      334.93     49.63 o 
   6  16   5        4.12        3.29     14.54 o 
   7  16   5      173.41      187.38     51.89 o 
   8  16   5      438.76      546.44     69.20 o 
   9  16   5      134.60       88.88     74.66 o 
  11  16   5       24.77        7.11     46.32 o 
 -10  17   5        3.99      -17.23     57.11 o 
  -9  17   5       62.26       61.83    111.23 o 
  -8  17   5       78.65       73.83     96.44 o 
  -7  17   5        2.66        5.56     69.77 o 
  -6  17   5      162.47      180.18     67.82 o 
  -5  17   5       33.91       84.49     59.29 o 
  -4  17   5       53.44       64.71    100.61 o 
  -3  17   5      216.99      221.81    104.75 o 
  -2  17   5      156.84      148.76     96.64 o 
  -1  17   5      183.91      221.45     59.71 o 
   0  17   5       60.22       48.59     69.79 o 
   1  17   5       38.94       48.17     65.30 o 
   2  17   5      121.29      116.65     45.72 o 
   3  17   5       25.46       32.38     46.64 o 
   4  17   5        5.70        3.34     22.41 o 
   5  17   5      171.14      163.57     48.05 o 
   6  17   5      122.93      151.30     54.90 o 
   7  17   5       27.78       11.29     25.27 o 
   8  17   5       10.21       28.55     72.46 o 
   9  17   5        1.86      -20.15     53.87 o 
  10  17   5       18.87      -22.46     41.02 o 
 -10  18   5       91.40      108.79    133.04 o 
  -9  18   5      112.69      100.12    124.46 o 
  -8  18   5        1.82        1.17     25.85 o 
  -7  18   5       99.03       84.24    100.34 o 
  -6  18   5       30.16       21.67     91.56 o 
  -5  18   5      139.67      112.91    126.14 o 
  -4  18   5       22.09      -15.39    326.03 o 
  -3  18   5       62.63       78.46    114.86 o 
  -2  18   5        0.08      -41.64     81.29 o 
  -1  18   5       18.39        3.65    134.14 o 
   0  18   5       45.29       13.21     31.24 o 
   1  18   5        0.72        5.38     38.34 o 
   2  18   5       14.61        5.47     17.58 o 
   3  18   5      312.94      300.37     51.42 o 
   4  18   5       15.69        8.78     20.65 o 
   5  18   5      205.15      218.70     65.13 o 
   6  18   5       34.91        2.09      9.17 o 
   7  18   5      171.18      245.00     58.31 o 
   8  18   5        3.51       -8.93     21.06 o 
   9  18   5      149.10      101.70    120.44 o 
  -9  19   5       80.88      110.80    135.47 o 
  -5  19   5      121.26       57.21    468.43 o 
  -4  19   5        0.38      -35.42     45.91 o 
  -3  19   5       30.25      -52.58     54.91 o 
  -2  19   5        4.13      -11.75     45.74 o 
  -1  19   5       45.18      -11.11     58.67 o 
   0  19   5       44.67       -1.93     15.26 o 
   1  19   5       66.02       81.33     73.50 o 
   2  19   5        2.68      -31.80     31.80 o 
   3  19   5        7.23        2.44     14.58 o 
   4  19   5       22.82      -12.80     41.10 o 
   5  19   5        0.69       46.62     71.69 o 
   6  19   5       28.21        0.62     38.11 o 
   7  19   5       28.32       82.43     79.24 o 
  -6  20   5       33.66      -41.29     85.87 o 
  -5  20   5       12.89      -37.04     56.16 o 
  -4  20   5       11.28      -19.04     33.15 o 
  -3  20   5        5.06      -41.31     87.99 o 
  -2  20   5       86.11       49.07    148.84 o 
  -1  20   5        9.77       54.01    101.47 o 
   0  20   5        7.96       -9.51     28.96 o 
   1  20   5       27.60      -11.04     67.37 o 
   2  20   5      141.90      169.53     58.26 o 
   3  20   5        5.34        5.41     50.04 o 
   4  20   5       35.35       37.10     65.67 o 
   5  20   5       97.96       98.23     67.71 o 
   6  20   5        2.82      134.01    116.39 o 
   7  20   5      110.85      165.16    110.59 o 
  -4  21   5       17.26        3.08     25.35 o 
  -3  21   5       50.17      -23.38     31.07 o 
  -1  21   5        1.60      -15.97     77.64 o 
   0  21   5       19.39      -36.41     36.41 o 
   1  21   5        4.76      -19.27     25.71 o 
   2  21   5       33.52       -3.61     16.31 o 
   3  21   5       37.79      -10.19     39.19 o 
   4  21   5       76.94       93.92     74.37 o 
  -2  22   5       61.64      -33.23     86.77 o 
  -1  22   5       36.82      -33.91     33.91 o 
   1  23   5       28.90      -11.67    130.72 o 
   2  23   5       54.24      -21.57    106.49 o 
 -14   0   6      128.51       51.03    550.46 o 
 -12   0   6       92.65       16.42     79.98 o 
 -11   0   6       13.32      -23.36     23.36 o 
 -10   0   6       46.22       31.60     64.59 o 
  -9   0   6      924.46      882.01     76.25 o 
  -8   0   6       80.68      141.24     62.53 o 
  -7   0   6      667.82      630.46     60.87 o 
  -6   0   6     1727.39     1813.06     53.58 o 
  -5   0   6      511.78      513.79     32.76 o 
  -4   0   6     1103.22     1130.29     52.29 o 
  -3   0   6     4671.74     4916.50     86.03 o 
  -2   0   6     2026.48     2290.75     70.43 o 
  -1   0   6     4392.68     4780.88     92.20 o 
   0   0   6     2029.08     2400.96     77.81 o 
   1   0   6     2643.64     2652.99     78.60 o 
   2   0   6     2747.96     2954.04     81.94 o 
   3   0   6     2057.87     2197.24     78.51 o 
   4   0   6      733.18      811.32     72.65 o 
   5   0   6     2740.28     2773.86    100.73 o 
   6   0   6      122.14       73.03     69.02 o 
   7   0   6      380.54      343.33     74.94 o 
   8   0   6     1518.95     1526.91    103.14 o 
   9   0   6      325.86      332.18     76.03 o 
  10   0   6      182.36       47.35    346.64 o 
  11   0   6      447.94      524.55     94.02 o 
  13   0   6       68.43       56.05    116.13 o 
  14   0   6       72.41      125.76    125.32 o 
 -14   1   6      236.39      136.14     74.25 o 
 -13   1   6      445.25      342.07     70.48 o 
 -12   1   6      312.85      227.51     64.01 o 
 -11   1   6      650.01      606.87     58.74 o 
 -10   1   6     1011.90      992.14     57.14 o 
  -9   1   6      962.34     1016.38     55.24 o 
  -8   1   6      430.29      461.03     45.83 o 
  -7   1   6     1116.21     1151.18     46.35 o 
  -6   1   6      261.58      273.45     24.39 o 
  -5   1   6       94.15      125.96     24.19 o 
  -4   1   6      338.27      309.38     24.93 o 
  -3   1   6      409.43      387.10     24.57 o 
  -2   1   6      329.60      325.84     28.50 o 
  -1   1   6       51.48       62.76     24.72 o 
   0   1   6       76.69       74.87     28.40 o 
   1   1   6       65.37       -2.76     35.21 o 
   2   1   6        7.90       -5.94     29.13 o 
   3   1   6      899.30      879.90     42.23 o 
   4   1   6      188.29      147.46     34.70 o 
   5   1   6      824.07      812.89     46.83 o 
   6   1   6      417.63      401.06     52.40 o 
   7   1   6      567.29      573.64     57.89 o 
   8   1   6      267.33      238.90     60.71 o 
   9   1   6      629.62      553.44     64.14 o 
  10   1   6      690.87      699.12     62.80 o 
  11   1   6      310.63      382.09     46.89 o 
  12   1   6      215.33      187.96     74.39 o 
  13   1   6      171.37      131.68     78.32 o 
  14   1   6      216.13      292.02     87.45 o 
 -12   2   6       40.84        1.33     39.23 o 
 -11   2   6      379.42      259.62     55.29 o 
 -10   2   6      277.46      213.50     52.54 o 
  -9   2   6        8.19        2.97     62.66 o 
  -8   2   6      468.72      449.45     44.65 o 
  -7   2   6      260.61      265.49     30.39 o 
  -6   2   6      567.57      555.90     21.36 o 
  -5   2   6     2313.94     2312.59     30.79 o 
  -4   2   6     3829.81     3892.00     35.23 o 
  -3   2   6     1391.24     1352.67     27.96 o 
  -2   2   6     2122.83     2169.56    112.87 o 
  -1   2   6     1719.62     1831.35     41.64 o 
   0   2   6     3186.60     3339.25     56.37 o 
   1   2   6     2646.99     2851.71     46.64 o 
   2   2   6      818.79      815.88     34.49 o 
   3   2   6     1274.27     1304.70     43.44 o 
   4   2   6     1624.84     1667.54     50.73 o 
   5   2   6      959.48     1028.11     44.89 o 
   6   2   6     2440.79     2612.22     60.34 o 
   7   2   6     1622.82     1724.76     67.66 o 
   8   2   6       34.49      -30.02     86.08 o 
   9   2   6      383.62      362.39     64.13 o 
  10   2   6      101.27       85.77     60.37 o 
  11   2   6       17.86      -41.44     60.43 o 
  12   2   6       48.37       78.33    103.63 o 
  13   2   6       86.55       95.68     77.86 o 
  14   2   6       24.36       60.66     87.15 o 
 -14   3   6      244.08      162.60     76.84 o 
 -13   3   6      181.23       72.70     66.30 o 
 -12   3   6      693.94      671.93     58.65 o 
 -11   3   6      227.21      162.73     55.59 o 
 -10   3   6      390.16      360.93     51.86 o 
  -9   3   6      559.99      547.22     66.48 o 
  -8   3   6      764.72      805.69     48.97 o 
  -7   3   6      401.49      399.46     30.64 o 
  -6   3   6       54.30       76.65     26.93 o 
  -5   3   6      375.46      320.14     26.68 o 
  -4   3   6     1287.58     1235.28     31.07 o 
  -3   3   6      548.10      509.97     21.01 o 
  -2   3   6       10.82      -18.88     37.39 o 
  -1   3   6      251.51      227.28     31.60 o 
   0   3   6       14.12      -13.24     16.71 o 
   1   3   6      172.32       94.09     36.53 o 
   2   3   6      242.55      188.23     40.86 o 
   3   3   6       16.77        2.78     27.62 o 
   4   3   6      268.68      275.72     35.68 o 
   5   3   6     1004.76     1084.33     46.74 o 
   6   3   6      402.55      424.20     46.23 o 
   7   3   6      512.22      476.29     49.16 o 
   8   3   6       74.32       70.36     57.50 o 
   9   3   6      664.21      680.53     64.73 o 
  10   3   6      197.32      159.81     61.76 o 
  11   3   6      213.13      143.27     62.21 o 
  12   3   6      120.75      152.96     49.80 o 
  13   3   6      420.69      484.90    106.00 o 
  14   3   6      162.38      212.04    115.00 o 
 -14   4   6        7.23      -15.38     16.43 o 
 -12   4   6       84.82        6.45     22.16 o 
 -11   4   6      116.34       71.23     43.58 o 
 -10   4   6      217.37      226.31     62.50 o 
  -9   4   6      367.49      377.19     49.27 o 
  -8   4   6      171.18      149.79     31.59 o 
  -7   4   6      319.81      348.49     43.54 o 
  -6   4   6     1042.04     1007.65     49.45 o 
  -5   4   6     1012.72      953.48     29.51 o 
  -4   4   6     2434.17     2371.46     35.76 o 
  -3   4   6     1103.34     1089.02     46.69 o 
  -2   4   6      121.26      166.60     20.58 o 
  -1   4   6     3308.83     3264.27     53.27 o 
   0   4   6      532.37      571.15     35.96 o 
   1   4   6     2172.78     2206.47     64.16 o 
   2   4   6     1298.18     1355.72     47.64 o 
   3   4   6     1489.63     1515.25     53.42 o 
   4   4   6      386.06      411.50     36.95 o 
   5   4   6     1578.94     1669.50     71.73 o 
   6   4   6      297.41      329.43     44.77 o 
   7   4   6     1053.70      987.50     48.82 o 
   8   4   6      410.18      388.85     47.43 o 
   9   4   6        9.78       52.75     89.08 o 
  10   4   6      128.05       45.34     62.38 o 
  11   4   6       20.87       40.71     96.19 o 
  12   4   6        5.95        4.33     45.94 o 
  13   4   6       25.52       18.04     74.82 o 
 -13   5   6      697.99      609.40     73.63 o 
 -12   5   6       16.37      -16.45     46.91 o 
 -11   5   6      269.71      282.13     44.59 o 
 -10   5   6      374.31      435.46     83.48 o 
  -9   5   6      138.54      200.02     98.66 o 
  -8   5   6      854.55      786.97     46.47 o 
  -7   5   6       57.44       87.28     34.00 o 
  -6   5   6      417.47      401.98     38.98 o 
  -5   5   6      311.87      293.09     36.34 o 
  -4   5   6      317.09      303.83     23.97 o 
  -3   5   6      307.27      304.16     25.49 o 
  -2   5   6     3815.98     3677.81     45.64 o 
  -1   5   6      239.92      241.20     31.25 o 
   0   5   6       17.52       11.59     13.79 o 
   1   5   6        0.33      -36.67     36.67 o 
   2   5   6       97.81       53.12     37.28 o 
   3   5   6      354.62      338.24     41.95 o 
   4   5   6      580.52      622.31     52.60 o 
   5   5   6      439.85      463.97     44.61 o 
   6   5   6      109.02      119.56     36.65 o 
   7   5   6        6.29       23.12     41.79 o 
   8   5   6     1361.24     1452.86     56.74 o 
   9   5   6       12.99       -6.51     12.72 o 
  10   5   6      445.62      411.01     62.15 o 
  11   5   6      232.72      223.49     62.78 o 
  12   5   6      322.31      321.26     58.85 o 
  13   5   6      104.27      120.55     58.92 o 
  14   5   6      141.74      100.34    137.23 o 
 -13   6   6       39.76       -1.54     19.09 o 
 -12   6   6       10.24      -15.74     25.04 o 
 -11   6   6        5.17       16.01     47.07 o 
 -10   6   6       63.47        2.92     32.07 o 
  -9   6   6       66.14       74.67     52.40 o 
  -8   6   6      184.15      145.61     34.52 o 
  -7   6   6       88.54       99.54     36.15 o 
  -6   6   6      524.26      520.85     41.79 o 
  -5   6   6      211.08      268.36     39.23 o 
  -4   6   6      512.89      530.04     39.02 o 
  -3   6   6       88.34      126.24     23.51 o 
  -2   6   6     2742.62     2732.62     49.72 o 
  -1   6   6      467.61      481.38     28.77 o 
   0   6   6      471.03      491.64     28.77 o 
   1   6   6      796.55      813.43     26.05 o 
   2   6   6      563.14      560.70     42.07 o 
   3   6   6       92.49      103.84     39.66 o 
   4   6   6     1709.30     1834.90     62.13 o 
   5   6   6      390.52      382.45     55.17 o 
   6   6   6      139.62      155.76     43.23 o 
   7   6   6       75.23       69.20     49.79 o 
   8   6   6       20.47       23.45     35.93 o 
   9   6   6       66.92       53.98     41.51 o 
  10   6   6        0.53      -29.22     29.22 o 
  11   6   6        4.86       42.68    101.57 o 
  12   6   6       46.72       -0.15     28.82 o 
  13   6   6       18.75       66.13     78.49 o 
  14   6   6      104.38       77.41    442.28 o 
 -14   7   6       90.36        2.25     28.10 o 
 -13   7   6       52.68       11.53     36.73 o 
 -12   7   6      124.12      114.49     52.97 o 
 -11   7   6        5.55       52.48     49.98 o 
 -10   7   6      289.26      341.09     47.22 o 
  -9   7   6      315.87      329.36     55.53 o 
  -8   7   6      105.10       94.42     36.06 o 
  -7   7   6       73.95       36.06     48.19 o 
  -6   7   6      380.38      315.66     56.98 o 
  -5   7   6      209.13      203.25     39.70 o 
  -4   7   6       95.39      110.27     38.20 o 
  -3   7   6      104.87       81.53     35.69 o 
  -2   7   6       20.27       30.90     29.74 o 
  -1   7   6      301.51      294.47     27.25 o 
   0   7   6       21.21        9.45     20.87 o 
   1   7   6        3.96       20.60     23.75 o 
   2   7   6       29.73        7.99     15.12 o 
   3   7   6        1.90        1.32     36.25 o 
   4   7   6      274.89      280.06     51.21 o 
   5   7   6      374.01      351.44     60.72 o 
   6   7   6        4.26       34.96     49.46 o 
   7   7   6      426.77      411.52     49.59 o 
   8   7   6      257.31      254.18     55.25 o 
   9   7   6      323.23      341.68     53.07 o 
  10   7   6      314.19      350.40     58.24 o 
  11   7   6       95.33       95.83     54.53 o 
  12   7   6       40.88       79.90     70.25 o 
  13   7   6        2.68      -20.56    186.30 o 
  14   7   6        7.11      -27.85     66.21 o 
 -13   8   6       50.15       -0.72     27.28 o 
 -12   8   6        2.79        0.59      5.56 o 
 -11   8   6        6.10      -13.04     13.04 o 
 -10   8   6      112.69       92.33     46.77 o 
  -9   8   6        6.89       -5.22     38.15 o 
  -8   8   6       99.15       78.29     35.14 o 
  -7   8   6      286.39      264.47     46.39 o 
  -6   8   6        4.41        4.23     54.74 o 
  -5   8   6        4.97      -10.98     17.32 o 
  -4   8   6      446.16      392.76     42.77 o 
  -3   8   6       65.11       50.49     38.15 o 
  -2   8   6       30.77       35.97     35.43 o 
  -1   8   6      180.73      194.21     27.56 o 
   0   8   6      342.42      373.71     29.57 o 
   1   8   6      911.22     1008.43     33.32 o 
   2   8   6      734.33      847.82     27.70 o 
   3   8   6       34.63        8.43     17.22 o 
   4   8   6       64.82       93.44     26.33 o 
   5   8   6       75.73       29.83     53.16 o 
   6   8   6       14.30      -34.25     43.29 o 
   7   8   6       22.91       19.00     37.02 o 
   8   8   6       76.99       94.52     59.93 o 
   9   8   6       35.85        2.33     53.03 o 
  10   8   6        0.16       20.85     97.94 o 
  11   8   6       11.77      -25.36    122.17 o 
  13   8   6       73.75       64.65    152.20 o 
  14   8   6       72.24       89.27    142.67 o 
 -13   9   6        0.49       38.64     81.21 o 
 -12   9   6       46.62       43.65     71.53 o 
 -11   9   6        2.02       -2.51     41.85 o 
 -10   9   6       29.63       52.32     54.53 o 
  -9   9   6        5.50       -0.80     35.82 o 
  -8   9   6      828.26      865.24     52.03 o 
  -7   9   6      232.93      153.34     48.43 o 
  -6   9   6      151.66       85.06     45.51 o 
  -5   9   6      127.03       46.16     47.95 o 
  -4   9   6       74.38       12.80     39.88 o 
  -3   9   6      188.68      160.46     42.80 o 
  -2   9   6       48.81        0.97     24.57 o 
  -1   9   6       12.76       -0.42     20.19 o 
   0   9   6       94.18       74.43     36.91 o 
   1   9   6        5.54       -0.09      6.58 o 
   2   9   6      226.97      232.56     38.88 o 
   3   9   6       29.67       22.12     18.51 o 
   4   9   6      114.86      159.38     44.38 o 
   5   9   6      115.55       98.66     53.77 o 
   6   9   6      119.45      103.23     55.41 o 
   7   9   6      155.08      208.60     56.94 o 
   8   9   6      168.08      232.38     62.68 o 
   9   9   6       10.74      -26.96     37.08 o 
  10   9   6       97.38       74.59     66.25 o 
  11   9   6      222.29      130.53     75.21 o 
  12   9   6       11.93      -13.29     36.70 o 
  13   9   6        9.64       -8.70     63.88 o 
 -13  10   6       26.81      -17.85     32.61 o 
 -12  10   6       47.70       -9.86     20.52 o 
 -11  10   6       44.67       49.49     54.64 o 
 -10  10   6        0.51      -11.08     18.12 o 
  -9  10   6       33.96       27.26     58.39 o 
  -8  10   6        4.37      -10.22     35.80 o 
  -7  10   6      117.97       64.82     42.04 o 
  -6  10   6       93.35       94.84     50.12 o 
  -5  10   6       30.75       -4.27     10.75 o 
  -4  10   6        0.07        1.68     10.37 o 
  -3  10   6       48.74      -18.53     43.30 o 
  -2  10   6       36.47       38.31     37.26 o 
  -1  10   6       15.45       -4.18      9.13 o 
   0  10   6       51.76       57.46     41.84 o 
   1  10   6       12.40       -6.59     26.55 o 
   2  10   6      128.86      115.52     46.82 o 
   3  10   6       15.84       78.16     47.41 o 
   4  10   6       38.45       -3.47     48.28 o 
   5  10   6       37.62       75.06     70.92 o 
   6  10   6        7.94        3.99     60.11 o 
   7  10   6       25.48      -17.56     26.51 o 
   8  10   6       69.72      112.87     57.39 o 
   9  10   6       18.95      113.06     87.79 o 
  10  10   6       38.69       26.14     59.03 o 
  11  10   6        1.36       23.10    102.73 o 
  12  10   6       42.41      -13.99     19.23 o 
  13  10   6       43.00       58.56     71.69 o 
 -13  11   6        0.15      -45.93    138.10 o 
 -12  11   6        8.78       23.50     55.53 o 
 -11  11   6       12.99       -2.15     35.17 o 
 -10  11   6       45.88       63.79     54.79 o 
  -9  11   6        0.05        6.64     24.84 o 
  -8  11   6       54.03       25.37     64.55 o 
  -7  11   6       16.10       -8.02     28.45 o 
  -6  11   6      355.83      320.97     43.08 o 
  -5  11   6       20.16      -12.60     20.08 o 
  -4  11   6       78.41       74.09     67.92 o 
  -3  11   6        0.07        6.02     62.89 o 
  -2  11   6        2.11      -29.12     34.06 o 
  -1  11   6      570.25      648.74     49.76 o 
   0  11   6       93.09      107.60     42.60 o 
   1  11   6      162.33      115.03     62.11 o 
   2  11   6        0.43      -32.37     47.08 o 
   3  11   6       30.78       52.54     45.40 o 
   4  11   6       22.62       54.10     68.43 o 
   5  11   6       19.50       10.60     64.44 o 
   7  11   6       17.45        1.74      7.98 o 
   8  11   6       22.91      -28.99     36.30 o 
   9  11   6       42.51       66.41     56.66 o 
  10  11   6      114.62       91.89     57.13 o 
  11  11   6       85.23       44.00     62.31 o 
  12  11   6        3.66       -2.79      8.81 o 
 -13  12   6      118.34       82.46    138.87 o 
 -12  12   6        1.93       97.51     83.20 o 
 -11  12   6       66.11       83.61     63.09 o 
 -10  12   6      133.90      147.91     58.33 o 
  -9  12   6       17.54       44.38     52.37 o 
  -8  12   6        4.00      -13.84     22.87 o 
  -7  12   6        1.06       -2.07     20.95 o 
  -6  12   6       66.25      104.88     59.44 o 
  -5  12   6        6.60       -2.70     25.98 o 
  -4  12   6      194.09      114.11     53.36 o 
  -3  12   6       43.45       -3.05     17.25 o 
  -2  12   6      181.69      158.26     48.42 o 
  -1  12   6       79.89       49.43     46.73 o 
   0  12   6      304.12      307.42     69.53 o 
   1  12   6       94.36      106.31     75.64 o 
   2  12   6      244.71      310.08     80.54 o 
   3  12   6        4.37       19.10     26.02 o 
   4  12   6       21.98       59.30     49.56 o 
   5  12   6       10.18       15.09     59.72 o 
   6  12   6       83.40       96.03     72.68 o 
   7  12   6       94.69       69.53     54.68 o 
   8  12   6      193.77      232.97     63.37 o 
   9  12   6      121.35      124.16     53.38 o 
  10  12   6       26.95       -0.75     15.03 o 
  11  12   6       85.23       28.27     75.69 o 
  12  12   6       30.90       33.39    400.39 o 
 -12  13   6       35.43       -4.51     92.57 o 
 -11  13   6      194.08      302.91     68.98 o 
 -10  13   6       52.51       95.50     63.12 o 
  -9  13   6       29.10       31.20     68.92 o 
  -8  13   6       92.31       56.95     70.44 o 
  -7  13   6        4.61       13.90     82.94 o 
  -6  13   6        0.51      -12.01     53.94 o 
  -5  13   6       39.47        6.21     29.65 o 
  -4  13   6       19.78       28.54     55.96 o 
  -3  13   6       12.88       30.30     51.72 o 
  -2  13   6        8.42      -11.52     40.85 o 
  -1  13   6        8.43       35.11     71.61 o 
   0  13   6      201.81      174.80     73.27 o 
   1  13   6        0.65       83.65     79.40 o 
   2  13   6       11.44       65.64     79.58 o 
   3  13   6       80.54       50.45     80.77 o 
   4  13   6        0.66       68.69     76.57 o 
   5  13   6        3.18       15.45     53.75 o 
   6  13   6       27.15       25.57    733.22 o 
   7  13   6       38.61        6.00     53.02 o 
   8  13   6       12.13        8.80     34.44 o 
   9  13   6       37.08        6.11     23.83 o 
  10  13   6       56.31       83.56     68.60 o 
  11  13   6        5.23       21.58    128.76 o 
 -12  14   6        6.42       55.02    137.26 o 
 -11  14   6       84.22      144.41     87.22 o 
 -10  14   6        9.62       52.10     79.93 o 
  -9  14   6      182.33      158.95     61.77 o 
  -8  14   6        2.01       -8.52     26.41 o 
  -7  14   6       93.40      111.50     71.10 o 
  -6  14   6       41.48       16.85     52.95 o 
  -5  14   6      487.95      535.73     52.42 o 
  -4  14   6        5.86       -6.64     35.41 o 
  -3  14   6       29.96       40.25     43.46 o 
  -2  14   6      613.00      664.18     58.80 o 
  -1  14   6      224.79      185.12     57.22 o 
   0  14   6       81.76      110.81     52.78 o 
   1  14   6       17.40       28.68     82.26 o 
   2  14   6      236.77      165.60     85.80 o 
   3  14   6        8.86      -16.19     33.00 o 
   4  14   6      354.42      511.17     64.74 o 
   5  14   6      196.23      153.08     46.26 o 
   6  14   6      601.69      577.50     43.96 o 
   7  14   6       28.85       59.37     59.24 o 
   8  14   6       25.19       49.97     64.12 o 
   9  14   6       54.60       -4.13     50.97 o 
  10  14   6      183.54      182.75     66.06 o 
  11  14   6       53.58        5.59     14.64 o 
 -11  15   6        4.71       75.92    131.96 o 
 -10  15   6      216.34      260.49     90.07 o 
  -9  15   6        3.34       52.78     66.35 o 
  -8  15   6       12.57       -0.01     70.41 o 
  -7  15   6       24.85       31.65     75.93 o 
  -6  15   6       28.09       37.12     67.32 o 
  -5  15   6        0.64       11.90     81.88 o 
  -4  15   6       93.26       93.40     49.09 o 
  -3  15   6      108.61       65.76     61.16 o 
  -2  15   6        4.55       54.31     58.34 o 
  -1  15   6       48.96       20.46     55.03 o 
   0  15   6       12.92       31.76     60.39 o 
   1  15   6      121.95       91.15     57.27 o 
   2  15   6        2.92      -12.34     35.78 o 
   3  15   6       10.28       -8.01     43.41 o 
   4  15   6       32.45       37.06     39.03 o 
   5  15   6        1.11        2.26     17.60 o 
   6  15   6       40.07       48.15     51.90 o 
   7  15   6      140.03      146.27     65.51 o 
   8  15   6        3.87      -15.62     43.27 o 
   9  15   6       84.62       73.68    122.18 o 
  10  15   6        0.81      -16.95     31.89 o 
 -10  16   6      106.08       77.94    130.65 o 
  -9  16   6       29.06        9.15     58.69 o 
  -8  16   6      100.43       95.03    117.77 o 
  -7  16   6      192.18      195.01    105.91 o 
  -6  16   6      166.13      132.73    103.45 o 
  -5  16   6       59.37       64.29    108.80 o 
  -4  16   6      205.92      165.92     65.69 o 
  -3  16   6      221.67      281.63     62.56 o 
  -2  16   6      118.25      174.32     61.87 o 
  -1  16   6       12.70       62.30     63.55 o 
   0  16   6      220.00      241.77     66.13 o 
   1  16   6      252.38      240.72     66.19 o 
   2  16   6      372.52      348.87     63.24 o 
   3  16   6       72.30       73.13     64.33 o 
   4  16   6      329.29      317.78     51.72 o 
   5  16   6      225.99      268.52     54.35 o 
   6  16   6      112.48      125.38     53.90 o 
   7  16   6       42.15       90.12     67.04 o 
   8  16   6      374.55      488.78     80.44 o 
   9  16   6      146.40      117.09    132.67 o 
  -9  17   6      133.24      223.97    130.08 o 
  -8  17   6      120.81       29.19    126.08 o 
  -6  17   6       27.74      -22.95     32.43 o 
  -5  17   6       90.25       77.18    107.45 o 
  -4  17   6       13.48       35.23    114.16 o 
  -3  17   6       79.24       84.41     66.03 o 
  -2  17   6       44.17       62.78     64.30 o 
  -1  17   6       10.76       19.25     63.22 o 
   0  17   6       16.60       57.80     72.07 o 
   1  17   6       24.31       -2.57     13.04 o 
   2  17   6        2.50       29.30    103.55 o 
   3  17   6       20.12       -3.12     40.26 o 
   4  17   6      110.49       65.68     73.96 o 
   5  17   6        1.51       16.73     35.98 o 
   6  17   6        1.72        7.13     16.25 o 
   7  17   6       89.43      165.76     81.11 o 
   8  17   6        2.91       13.69    124.53 o 
  -6  18   6      129.80       48.25    138.60 o 
  -5  18   6      254.23       82.78   1029.34 o 
  -4  18   6       99.83       88.07     76.13 o 
  -3  18   6      272.06      319.34     69.46 o 
  -2  18   6        4.61       57.99    122.26 o 
  -1  18   6      115.98      180.61     69.86 o 
   0  18   6      461.61      508.43     74.49 o 
   1  18   6      274.62      220.46     79.87 o 
   2  18   6        8.94       19.39    144.33 o 
   3  18   6      562.06      630.86     89.05 o 
   4  18   6       31.48       21.91     27.06 o 
   5  18   6      127.10      221.13    101.41 o 
   6  18   6      348.88      433.32     63.02 o 
   7  18   6      106.20      156.21    129.19 o 
  -5  19   6        5.84       13.48    152.75 o 
  -4  19   6      107.27       75.64     88.95 o 
  -3  19   6       12.39       57.09     78.81 o 
  -2  19   6       17.66       -0.52     59.77 o 
  -1  19   6        0.23       42.19     75.20 o 
   0  19   6        3.91       -9.22     43.37 o 
   1  19   6        6.77        5.55    101.99 o 
   2  19   6       21.21       -7.65     49.36 o 
   3  19   6       14.66       -9.03     14.57 o 
   4  19   6        9.32       20.98     89.58 o 
   5  19   6        2.03      180.54    101.14 o 
  -4  20   6       57.00       26.25    119.24 o 
  -3  20   6        3.10        0.41     75.09 o 
  -2  20   6      114.75       84.73     84.47 o 
  -1  20   6      286.71      248.58     82.36 o 
   0  20   6      269.53      274.38     84.09 o 
   1  20   6       16.62       18.76    115.68 o 
   2  20   6      387.21      434.82     87.55 o 
   3  20   6       82.34       59.19    653.10 o 
  -1  21   6        1.74       18.07    190.63 o 
   0  21   6        7.26       42.74   5432.04 o 
   2  21   6        2.56      -22.71     34.15 o 
   3  21   6        4.70      -54.25    103.20 o 
   2  22   6       21.72       -5.29     16.26 o 
 -12   1   7       10.37        1.44      3.23 o 
 -11   1   7       94.62       85.82     61.54 o 
 -10   1   7      212.26      169.59     55.33 o 
  -9   1   7       41.11       47.99     50.26 o 
  -8   1   7       68.64       98.07     45.85 o 
  -7   1   7       36.73       94.77     40.99 o 
  -6   1   7      117.70      121.32     41.05 o 
  -5   1   7        1.42       24.70     28.08 o 
  -4   1   7       66.04       81.41     29.98 o 
  -3   1   7       38.28       70.98     39.37 o 
  -2   1   7       34.05        8.63     51.25 o 
  -1   1   7       68.72        8.55     25.45 o 
   0   1   7       18.29      -16.60     22.76 o 
   1   1   7      493.63      504.00     40.59 o 
   2   1   7        2.38      -14.22     39.40 o 
   3   1   7      187.87      201.54     68.89 o 
   4   1   7        2.71      -19.58     76.75 o 
   5   1   7       12.14      -38.31     42.42 o 
   6   1   7       19.92      -21.94     79.89 o 
   7   1   7      614.36      573.35     66.91 o 
   8   1   7       42.96       -4.91     31.36 o 
   9   1   7       46.43      -23.27     62.48 o 
  10   1   7       71.83        3.61     34.10 o 
  11   1   7        0.09       41.15    102.39 o 
  12   1   7       14.78       40.93     77.76 o 
 -12   2   7       10.00      -14.07     74.84 o 
 -11   2   7        3.47      -25.76    100.10 o 
 -10   2   7       23.69       -1.50     41.46 o 
  -9   2   7       90.58      105.15     49.72 o 
  -8   2   7        1.84        7.23     34.15 o 
  -7   2   7       10.95       71.81     43.98 o 
  -6   2   7       42.17       79.83     39.97 o 
  -5   2   7       82.42       64.83     36.08 o 
  -4   2   7       75.66       50.38     37.16 o 
  -3   2   7       56.89      103.57     66.31 o 
  -2   2   7        8.42       -1.15      9.60 o 
  -1   2   7       83.28       12.16     21.89 o 
   0   2   7       63.97       10.78     14.55 o 
   1   2   7       58.92        3.40     29.80 o 
   2   2   7        1.12       -7.09     50.72 o 
   3   2   7        1.43       -2.56     29.38 o 
   4   2   7       71.34       69.69     56.03 o 
   6   2   7        9.23        8.74     33.03 o 
   7   2   7        0.32       -4.04     20.23 o 
   9   2   7       15.74       58.01     79.57 o 
  10   2   7        1.15       -6.17     14.12 o 
  11   2   7       37.16      -21.82     36.99 o 
  12   2   7       35.50       11.42    126.19 o 
 -13   3   7       23.47       73.67    109.58 o 
 -12   3   7       19.24        5.73     91.53 o 
 -11   3   7      110.21      131.39     69.63 o 
 -10   3   7        3.69        3.23     16.23 o 
  -9   3   7      106.66       94.95     51.18 o 
  -8   3   7       96.33       85.68     47.67 o 
  -7   3   7      136.44      111.20     45.25 o 
  -6   3   7      274.89      281.79     45.41 o 
  -5   3   7      259.05      334.38     57.35 o 
  -4   3   7       37.87       43.92     52.64 o 
  -3   3   7      147.92      141.56     29.84 o 
  -2   3   7      528.59      484.45     29.67 o 
  -1   3   7       87.60        1.93     33.27 o 
   0   3   7      219.20      131.73     41.55 o 
   1   3   7      136.85      138.89     62.43 o 
   2   3   7      388.15      412.71     41.23 o 
   3   3   7      469.17      493.52     44.85 o 
   4   3   7      181.62      165.39     40.93 o 
   5   3   7      337.52      373.44     64.12 o 
   6   3   7      283.40      234.91     53.49 o 
   7   3   7       22.61      -11.73     36.04 o 
   8   3   7        7.66      -28.47     34.25 o 
   9   3   7       60.07       -9.76     31.46 o 
  10   3   7       27.21       24.32    107.70 o 
  11   3   7       55.55      -12.27     36.99 o 
  12   3   7       53.23       87.72     85.93 o 
 -13   4   7       12.31      -36.94     69.00 o 
 -12   4   7       37.76       57.20     67.13 o 
 -11   4   7      252.93      182.13     85.55 o 
 -10   4   7       16.74       27.80     78.89 o 
  -9   4   7      182.50      197.64     60.64 o 
  -8   4   7       11.47       14.67     63.46 o 
  -7   4   7      532.26      518.89     49.29 o 
  -6   4   7      386.93      314.19     43.70 o 
  -5   4   7      276.14      267.04     84.52 o 
  -4   4   7      217.89      200.53     50.60 o 
  -3   4   7      346.87      309.42     26.23 o 
  -2   4   7        0.51       10.07     10.57 o 
  -1   4   7      120.98       61.75     72.78 o 
   0   4   7       84.87       10.11     31.65 o 
   1   4   7        0.23      -35.52     35.52 o 
   2   4   7       36.01      -20.15     20.15 o 
   3   4   7      136.49      120.34     40.07 o 
   4   4   7        0.72       -6.63     18.56 o 
   5   4   7        2.47        2.12     23.45 o 
   6   4   7       20.57        0.27     17.03 o 
   7   4   7      837.54      841.55     52.97 o 
   8   4   7       16.06      -21.20     21.20 o 
   9   4   7        9.55        6.72    282.66 o 
  10   4   7      156.54      164.35     81.03 o 
  11   4   7       53.11        6.44     31.56 o 
  12   4   7       13.68       43.51     75.97 o 
 -12   5   7       66.87       39.49     51.98 o 
 -11   5   7       36.70       48.86     55.44 o 
 -10   5   7      191.13      153.02     61.22 o 
  -9   5   7       33.65       35.31     82.99 o 
  -8   5   7      395.41      421.60     54.30 o 
  -7   5   7      475.18      442.24     38.56 o 
  -6   5   7      126.10      125.66     43.62 o 
  -5   5   7       25.98      -12.42     20.87 o 
  -4   5   7      160.94      168.17     23.01 o 
  -3   5   7      701.86      720.00     55.71 o 
  -2   5   7      445.54      481.44     28.65 o 
  -1   5   7     1109.23     1198.86     34.52 o 
   0   5   7      688.39      656.56     42.98 o 
   1   5   7     1336.29     1439.99     54.62 o 
   2   5   7      353.12      292.12     48.31 o 
   3   5   7      713.89      755.05     56.32 o 
   4   5   7      331.18      327.59     44.05 o 
   5   5   7      392.35      373.54     46.27 o 
   6   5   7       17.54      -20.05     24.92 o 
   7   5   7      173.18      117.96     50.25 o 
   8   5   7      169.05       92.12     55.42 o 
   9   5   7      280.30      260.19     60.21 o 
  10   5   7       71.68       69.51     64.53 o 
  11   5   7      116.00       96.12     76.19 o 
  12   5   7       72.11      158.48    117.73 o 
 -12   6   7      143.35      133.66     60.22 o 
 -11   6   7        4.33       56.33     84.93 o 
 -10   6   7      474.13      463.44     63.05 o 
  -9   6   7      176.90      217.70     89.15 o 
  -8   6   7      428.62      411.80     54.72 o 
  -7   6   7      177.50      193.79     40.56 o 
  -6   6   7      423.62      352.63     46.64 o 
  -5   6   7       11.38      -29.16     29.16 o 
  -4   6   7      133.09      101.87     42.25 o 
  -3   6   7        6.33       17.43     26.29 o 
  -2   6   7      138.69      161.13     25.03 o 
  -1   6   7      131.55      143.48     25.46 o 
   0   6   7      294.05      329.86     29.78 o 
   1   6   7        9.34       -0.32     19.62 o 
   2   6   7       13.17      -15.90     26.13 o 
   3   6   7       41.66      -20.94     20.94 o 
   4   6   7        0.96       59.21     52.39 o 
   5   6   7       16.10        6.47     31.21 o 
   6   6   7      537.62      622.12     64.15 o 
   7   6   7      103.63      120.30     52.40 o 
   8   6   7      116.28       50.22     51.08 o 
   9   6   7      227.71      214.45     66.50 o 
  10   6   7      148.39      125.76     66.86 o 
  11   6   7      303.40      403.26     72.46 o 
  12   6   7       40.68        9.01     97.98 o 
 -12   7   7       62.88       41.34     61.62 o 
 -11   7   7       42.60       17.50     32.24 o 
 -10   7   7      140.74      167.22     54.84 o 
  -9   7   7      237.08      225.69     73.34 o 
  -8   7   7      338.37      340.50     55.39 o 
  -7   7   7      150.43      150.70     52.08 o 
  -6   7   7      121.73       64.46     46.87 o 
  -5   7   7      350.42      322.62     46.31 o 
  -4   7   7      545.24      584.62     47.94 o 
  -3   7   7     1154.29     1222.09     36.67 o 
  -2   7   7      404.15      396.82     32.36 o 
  -1   7   7      533.97      577.21     28.72 o 
   0   7   7     1218.27     1245.42     33.64 o 
   1   7   7     1636.69     1660.26     40.03 o 
   2   7   7      797.67      845.43     35.11 o 
   3   7   7      745.55      774.75     57.27 o 
   4   7   7      861.82      876.02     61.23 o 
   5   7   7       35.12       97.62     62.16 o 
   6   7   7      219.86      175.64     49.29 o 
   7   7   7      282.96      322.24     62.42 o 
   8   7   7      599.76      647.86     76.87 o 
   9   7   7       42.71        5.38     66.75 o 
  10   7   7       61.11       16.30     94.12 o 
  11   7   7       59.41       54.08     85.15 o 
  12   7   7      178.26       78.76    134.36 o 
 -12   8   7      143.47      106.41     66.55 o 
 -11   8   7      217.95      234.63     60.85 o 
 -10   8   7       93.53      144.33     54.04 o 
  -9   8   7      104.99      141.91     60.26 o 
  -8   8   7      540.48      569.78     61.54 o 
  -7   8   7      224.63      199.80     53.14 o 
  -6   8   7      153.35       96.10     50.23 o 
  -5   8   7      485.62      480.68     51.82 o 
  -4   8   7      321.10      249.49     47.79 o 
  -3   8   7        4.73       13.86     42.40 o 
  -2   8   7       48.10       54.24     40.66 o 
  -1   8   7       26.07       23.94     18.11 o 
   0   8   7      117.32      122.02     28.02 o 
   1   8   7       24.91       41.17     28.08 o 
   2   8   7       81.47      118.65     31.22 o 
   3   8   7      206.75      172.07     50.50 o 
   4   8   7       53.24        0.60     20.22 o 
   5   8   7      617.95      570.34     58.07 o 
   6   8   7       67.53       39.42     62.70 o 
   7   8   7       17.28       36.77     65.77 o 
   8   8   7      440.56      514.05     62.64 o 
   9   8   7      242.19      263.77     61.11 o 
  10   8   7       68.17       25.98     47.45 o 
  11   8   7       46.50       49.96     78.02 o 
 -12   9   7       46.44       22.83     88.35 o 
 -11   9   7        1.56       25.65     87.90 o 
 -10   9   7       37.61       13.77     29.62 o 
  -9   9   7      357.29      395.33     54.66 o 
  -8   9   7      163.54      179.55     47.97 o 
  -7   9   7      420.30      411.00     57.00 o 
  -6   9   7      458.41      456.76     56.16 o 
  -5   9   7      189.66      129.07     82.25 o 
  -4   9   7      968.17     1009.95     57.39 o 
  -3   9   7      223.69      177.71     46.91 o 
  -2   9   7     1019.96     1049.25     51.71 o 
  -1   9   7     1481.82     1526.10     54.05 o 
   0   9   7      213.81      278.23     35.20 o 
   1   9   7      296.48      367.64     30.68 o 
   2   9   7     2243.31     2459.04     55.56 o 
   3   9   7      562.63      560.37     58.27 o 
   4   9   7      210.72      294.09     75.56 o 
   5   9   7      958.18      959.79     67.79 o 
   6   9   7      263.02      197.19     79.22 o 
   7   9   7      442.99      506.89     63.04 o 
   8   9   7       46.02       26.23     48.42 o 
   9   9   7      190.73      196.29     74.92 o 
  10   9   7      171.71      132.69     77.24 o 
  11   9   7       32.21      -15.25     22.40 o 
 -12  10   7      171.30      234.34    137.81 o 
 -11  10   7      250.50      299.27     68.43 o 
 -10  10   7       86.44      135.23     86.89 o 
  -9  10   7       45.92       42.43     55.81 o 
  -8  10   7      113.86      151.43     44.69 o 
  -7  10   7      793.10      830.22     62.73 o 
  -6  10   7       72.56       75.12     56.39 o 
  -5  10   7       71.22       92.75     54.30 o 
  -4  10   7      144.17      123.56     53.79 o 
  -3  10   7       13.80       -1.90     16.46 o 
  -2  10   7      719.64      679.73     53.98 o 
  -1  10   7        4.29        4.58     74.89 o 
   0  10   7        1.82       -0.20     29.85 o 
   1  10   7       93.69      124.04     48.36 o 
   2  10   7       16.60       16.34     30.73 o 
   3  10   7      736.01      803.46     77.71 o 
   4  10   7       72.15       25.36     68.49 o 
   5  10   7      109.08       79.93     71.85 o 
   6  10   7      136.14       64.99     77.07 o 
   7  10   7      246.23      239.19     54.64 o 
   8  10   7      129.41      161.48     95.77 o 
   9  10   7       37.51       49.45     90.88 o 
  10  10   7      174.22      149.87     84.76 o 
  11  10   7      123.50      127.44    130.39 o 
 -11  11   7       19.36       54.95     72.45 o 
 -10  11   7        1.39       -7.75     26.43 o 
  -9  11   7      133.72      140.21     71.22 o 
  -8  11   7      179.91      245.78     57.28 o 
  -7  11   7      293.34      328.13     51.63 o 
  -6  11   7      286.59      246.22     60.53 o 
  -5  11   7      301.95      287.37     59.74 o 
  -4  11   7      392.71      460.39     57.28 o 
  -3  11   7      524.20      561.46     56.86 o 
  -2  11   7      777.37      860.40     58.07 o 
  -1  11   7      451.21      518.35     54.61 o 
   0  11   7      613.56      685.33     84.17 o 
   1  11   7      302.83      349.59     74.59 o 
   2  11   7      657.71      803.32     56.61 o 
   3  11   7      479.04      572.83     54.17 o 
   4  11   7      613.31      629.94     78.78 o 
   5  11   7      122.31      144.36     84.69 o 
   6  11   7      553.83      435.28     97.22 o 
   7  11   7      196.38      154.62    101.30 o 
   8  11   7      207.94      146.51     99.69 o 
   9  11   7       74.76       44.07     76.35 o 
  10  11   7       52.46       25.79     64.71 o 
 -11  12   7       96.00      176.14    135.18 o 
 -10  12   7      339.09      352.02     70.41 o 
  -9  12   7       42.77       83.98     63.83 o 
  -8  12   7      107.01      123.13     58.29 o 
  -7  12   7      141.74      147.91     55.81 o 
  -6  12   7      323.63      366.53     52.90 o 
  -5  12   7       20.15        0.48     29.57 o 
  -4  12   7       69.20       98.13     60.10 o 
  -3  12   7       47.54       -0.27     23.19 o 
  -2  12   7       89.87       93.26     71.64 o 
  -1  12   7        4.39      -23.62     80.93 o 
   0  12   7       23.20      -38.20     58.05 o 
   1  12   7       12.90       -6.72     26.75 o 
   2  12   7       60.43      172.35     92.40 o 
   3  12   7        3.95       -4.90     43.83 o 
   4  12   7      137.94      100.79     83.02 o 
   5  12   7      121.35       86.05     84.29 o 
   6  12   7      395.84      434.62     89.71 o 
   7  12   7      105.92       84.61     88.31 o 
   8  12   7      137.80      196.22    130.72 o 
   9  12   7       39.49       60.54    115.16 o 
  10  12   7       94.93      160.02    125.25 o 
 -10  13   7       10.91       41.24     54.78 o 
  -9  13   7       14.32       59.70     69.60 o 
  -8  13   7       49.96       25.93     33.42 o 
  -7  13   7       45.30       25.96     64.36 o 
  -6  13   7      127.39      168.17     55.55 o 
  -5  13   7      114.77       88.60     52.81 o 
  -4  13   7      805.57      848.25     66.67 o 
  -3  13   7      256.66      224.47     87.48 o 
  -2  13   7      346.22      398.76     91.31 o 
  -1  13   7      366.98      353.53     90.49 o 
   0  13   7      268.46      219.42     81.49 o 
   1  13   7      298.91      317.47     85.05 o 
   2  13   7      434.37      588.43     78.75 o 
   3  13   7      234.43      300.83     93.26 o 
   4  13   7      248.54      243.03     61.84 o 
   5  13   7      193.84      255.11     94.58 o 
   6  13   7       12.73      -31.98     57.30 o 
   7  13   7      368.96      436.24    110.02 o 
   8  13   7       42.03        3.31     78.02 o 
   9  13   7       12.69       28.25    113.56 o 
 -10  14   7      102.65      162.43     95.37 o 
  -9  14   7       96.46       32.46     56.52 o 
  -8  14   7      135.29      115.48     68.47 o 
  -7  14   7       65.04        0.39     43.13 o 
  -6  14   7       24.38       76.83     51.77 o 
  -5  14   7       33.30       19.43     26.73 o 
  -4  14   7       47.51       89.35     64.05 o 
  -3  14   7        4.37       50.59     61.70 o 
  -2  14   7       17.09      -11.17   1054.51 o 
  -1  14   7        3.78       58.41     87.56 o 
   0  14   7       99.13       64.83     79.62 o 
   1  14   7      113.68      138.07     87.30 o 
   2  14   7       29.25       96.00     58.17 o 
   3  14   7       21.18       31.04     61.87 o 
   4  14   7       23.96       -0.05      4.68 o 
   5  14   7      316.35      391.83     98.25 o 
   6  14   7       15.02       32.85    106.86 o 
   7  14   7      158.38       93.25    114.61 o 
   8  14   7      150.33       41.04    126.73 o 
  -9  15   7       33.70      103.66     95.97 o 
  -8  15   7       13.99       55.43     75.34 o 
  -7  15   7       35.71       81.76     81.27 o 
  -6  15   7       22.71       59.85     76.37 o 
  -5  15   7       96.65       82.87     69.30 o 
  -4  15   7        4.68       35.62    105.74 o 
  -3  15   7      636.75      500.71     66.14 o 
  -2  15   7      249.20      288.13     65.22 o 
  -1  15   7      128.09      146.88     63.33 o 
   0  15   7       84.77       76.17     63.30 o 
   1  15   7      196.83      247.94     73.96 o 
   2  15   7      163.96      145.39     68.51 o 
   3  15   7      171.59      214.76     58.70 o 
   4  15   7       33.94       69.84     57.28 o 
   5  15   7        2.54       48.09     75.04 o 
   6  15   7      189.10      186.57    111.81 o 
   7  15   7        2.52       -6.48     10.67 o 
  -7  16   7       20.96       25.17     83.56 o 
  -6  16   7      103.43       41.00     83.41 o 
  -5  16   7       11.28       10.66     58.25 o 
  -4  16   7        0.60      -10.66     67.07 o 
  -3  16   7        3.39       51.60     98.14 o 
  -2  16   7       28.62       48.24     76.10 o 
  -1  16   7       88.11       69.67     74.91 o 
   0  16   7       61.19       72.18    109.69 o 
   1  16   7        1.72       -4.66     40.56 o 
   2  16   7       29.39       27.10    119.84 o 
   3  16   7       87.46      125.61     70.99 o 
   4  16   7       89.28       41.59     33.14 o 
   5  16   7        2.17       11.04     33.39 o 
   6  16   7      223.21      327.49    117.01 o 
  -8  17   7       46.08       73.44    144.71 o 
  -7  17   7       19.45        4.71     36.51 o 
  -6  17   7       35.94      -35.81     93.74 o 
  -5  17   7       23.13       39.99    116.87 o 
  -4  17   7       92.82       97.81     79.83 o 
  -3  17   7       55.47       52.34     78.35 o 
  -2  17   7       28.67       49.95     73.53 o 
  -1  17   7       80.75       54.36     75.02 o 
   0  17   7        1.86       27.48     73.51 o 
   1  17   7      125.11       97.69     81.89 o 
   2  17   7       32.35      -25.84     45.64 o 
   3  17   7       47.46       54.33     60.39 o 
   4  17   7      100.11       99.00     73.41 o 
   5  17   7      152.87      157.54     78.01 o 
  -5  18   7       19.23       71.15    125.11 o 
  -3  18   7       13.77       37.37     84.61 o 
  -2  18   7       57.63       31.77     83.51 o 
  -1  18   7       20.96        8.05     35.84 o 
   0  18   7        0.84      -11.96     41.68 o 
   1  18   7       29.29       22.48     86.13 o 
   2  18   7       51.12       15.10     88.99 o 
   3  18   7       12.84      -21.29     54.24 o 
   4  18   7       45.82       79.59     94.52 o 
  -1  19   7       22.27       42.83    158.62 o 
   0  19   7       40.72       36.56    254.23 o 
   1  19   7        1.95      -43.43    176.87 o 
   2  19   7       21.92       19.92    165.57 o 
   3  19   7        7.62      -18.43     87.32 o 
   2  20   7        0.48      -59.31    107.10 o 
 -11   0   8       34.46       39.25    103.33 o 
 -10   0   8      173.72      195.10     88.96 o 
  -9   0   8       11.82       40.33     76.59 o 
  -8   0   8      429.10      455.92     82.56 o 
  -7   0   8      205.35      299.74     72.26 o 
  -6   0   8      179.23      315.11     67.86 o 
  -5   0   8      414.12      436.61     69.49 o 
  -4   0   8     1206.28     1369.28     53.22 o 
  -3   0   8      548.01      547.84     72.95 o 
  -2   0   8     1130.50     1156.01     87.61 o 
  -1   0   8     1157.26     1174.83     89.26 o 
   0   0   8     1038.46      992.78     97.31 o 
   1   0   8     1169.45     1294.16    104.79 o 
   2   0   8      166.80      105.65     88.26 o 
   3   0   8      719.26      769.65     93.01 o 
   4   0   8      869.96      824.97    109.63 o 
   5   0   8      242.50      143.60    103.02 o 
   6   0   8      264.76      126.07     88.66 o 
   7   0   8      982.03     1090.78    100.98 o 
   8   0   8        7.22      -27.52     62.09 o 
   9   0   8      147.54       76.68     92.14 o 
  11   0   8        1.06       -4.05     16.89 o 
 -11   1   8      385.66      315.92     90.60 o 
 -10   1   8      197.04      201.91     63.23 o 
  -9   1   8      311.12      282.92     59.25 o 
  -8   1   8      172.20      259.98     53.72 o 
  -7   1   8      124.55      195.18     50.95 o 
  -6   1   8      195.19      280.27     46.08 o 
  -5   1   8      279.86      313.20     48.62 o 
  -4   1   8       95.90       42.82     47.73 o 
  -3   1   8       66.91       31.72     53.09 o 
  -2   1   8       33.71       -4.75     16.32 o 
  -1   1   8       68.05       38.69     51.43 o 
   0   1   8       52.32      -15.83     31.79 o 
   1   1   8        8.38      -36.48     40.81 o 
   2   1   8       79.84       -9.03     19.15 o 
   3   1   8       99.53       -2.04     41.28 o 
   4   1   8      139.40      108.76     69.94 o 
   5   1   8       80.14       33.15     69.75 o 
   6   1   8       36.79      -49.26     55.77 o 
   7   1   8      315.59      224.66     79.55 o 
   8   1   8      273.28      221.59     83.05 o 
   9   1   8      158.17       81.54     85.19 o 
  10   1   8      151.84       17.29     39.90 o 
  11   1   8      111.15       31.23     73.80 o 
 -11   2   8        3.65      -13.76     38.47 o 
 -10   2   8        1.87       21.88     95.44 o 
  -9   2   8      118.36      149.25     59.40 o 
  -8   2   8       62.85      108.35     53.35 o 
  -7   2   8      112.21      189.96     52.66 o 
  -6   2   8     1123.49     1254.27     55.43 o 
  -5   2   8      740.70      830.03     51.12 o 
  -4   2   8      376.21      441.65     50.01 o 
  -3   2   8      572.07      600.42     41.07 o 
  -2   2   8      607.12      669.64     72.08 o 
  -1   2   8     1397.33     1429.77     66.08 o 
   0   2   8      327.61      255.35     62.45 o 
   1   2   8      476.20      478.01    100.93 o 
   2   2   8      707.97      780.67     72.04 o 
   3   2   8     1059.09     1176.54     70.88 o 
   4   2   8      246.08      237.18     61.88 o 
   5   2   8     1392.30     1535.38    154.96 o 
   6   2   8      131.26      133.13     69.53 o 
   7   2   8       53.76        2.14     62.24 o 
   8   2   8      151.29      133.52     66.05 o 
   9   2   8      158.88      133.86     81.94 o 
  10   2   8       27.49      -29.65     70.17 o 
 -11   3   8       97.88       29.85     36.98 o 
 -10   3   8      447.37      544.60     68.84 o 
  -9   3   8      155.67      197.50     59.22 o 
  -8   3   8      133.95      195.34     65.10 o 
  -7   3   8       55.51       78.25     50.08 o 
  -6   3   8      105.93      172.09     50.63 o 
  -5   3   8      180.99      176.23     67.62 o 
  -4   3   8      609.65      621.20     68.28 o 
  -3   3   8        1.77       19.84     33.56 o 
  -2   3   8      232.65      277.05     48.91 o 
  -1   3   8        5.26        1.56     70.45 o 
   0   3   8       10.83       26.06     57.92 o 
   1   3   8        0.19       -2.43     16.61 o 
   2   3   8       13.76        1.82     42.96 o 
   3   3   8      116.26       94.92     49.49 o 
   4   3   8      221.93      254.85     51.64 o 
   5   3   8      354.91      405.99     70.17 o 
   6   3   8      166.30       95.90     74.18 o 
   7   3   8       23.62      -17.41     48.55 o 
   8   3   8      412.54      421.60     75.41 o 
   9   3   8       44.76       31.39    116.74 o 
  10   3   8       39.73       27.21    106.32 o 
 -11   4   8       23.96        3.60     94.70 o 
 -10   4   8       57.29      126.31     91.82 o 
  -9   4   8       34.79       67.56     87.84 o 
  -8   4   8       42.49      109.30     54.49 o 
  -7   4   8      282.40      286.34     54.72 o 
  -6   4   8      434.28      474.60     51.01 o 
  -5   4   8      387.30      432.46     71.69 o 
  -4   4   8      270.13      381.52     65.05 o 
  -3   4   8      489.75      493.30     45.50 o 
  -2   4   8      810.20      841.37     48.33 o 
  -1   4   8      243.41      255.10     45.40 o 
   0   4   8      406.83      403.58     43.02 o 
   1   4   8      414.48      467.09     45.61 o 
   2   4   8      591.11      582.03     49.35 o 
   3   4   8      110.55      119.07     66.21 o 
   4   4   8      778.21      860.35     58.38 o 
   5   4   8      264.64      209.34     54.59 o 
   6   4   8      350.24      383.48     65.95 o 
   7   4   8      218.84      172.45     98.56 o 
   8   4   8       91.10      114.01     75.26 o 
   9   4   8       89.40       66.47     75.85 o 
  10   4   8        4.10      -36.26     76.03 o 
 -12   5   8      343.54      453.75    138.91 o 
 -11   5   8       30.15      -10.77     37.49 o 
 -10   5   8       87.42      114.48     82.34 o 
  -9   5   8      108.06      123.82     86.36 o 
  -8   5   8       73.68       82.72     54.72 o 
  -7   5   8       78.36      129.33     53.30 o 
  -6   5   8      189.71      180.31     78.02 o 
  -5   5   8       62.44       52.09     70.04 o 
  -4   5   8      104.11       69.94     64.38 o 
  -3   5   8      334.76      355.47     62.48 o 
  -2   5   8       31.51       -0.17     19.09 o 
  -1   5   8       60.35       -7.28     18.68 o 
   0   5   8        0.06       -6.97     27.81 o 
   1   5   8        5.71        4.43     25.38 o 
   2   5   8      227.38      165.30     44.27 o 
   3   5   8      205.60      225.18     45.63 o 
   4   5   8       12.64      -13.90     18.29 o 
   5   5   8       11.95       33.69     94.47 o 
   6   5   8       71.69        7.39     42.85 o 
   7   5   8      432.41      422.96     63.74 o 
   8   5   8        6.63       -2.63     58.60 o 
   9   5   8      219.39      229.69     82.32 o 
  10   5   8      136.16      183.21     77.65 o 
 -12   6   8       45.11       -6.80    397.85 o 
 -11   6   8       18.09       -1.52     26.41 o 
 -10   6   8        0.61       58.71     89.35 o 
  -9   6   8       19.74       19.16     88.46 o 
  -8   6   8        4.69      -23.07     32.86 o 
  -7   6   8      366.38      401.91     93.85 o 
  -6   6   8       79.45       53.16     75.40 o 
  -5   6   8       15.31       -0.94      6.35 o 
  -4   6   8      186.20      206.67     67.49 o 
  -3   6   8      877.69      849.68     72.17 o 
  -2   6   8       68.72       54.65     40.63 o 
  -1   6   8      820.74      871.83     38.47 o 
   0   6   8      390.19      397.19     37.21 o 
   1   6   8      121.06       98.54     36.41 o 
   2   6   8      146.31      121.63     89.34 o 
   3   6   8      317.26      258.86     49.40 o 
   4   6   8      140.35      138.73     44.86 o 
   5   6   8      289.69      299.02     57.68 o 
   6   6   8       13.40      -11.32     37.20 o 
   7   6   8        6.50        9.66     81.03 o 
   8   6   8       58.66        7.12     71.60 o 
   9   6   8       16.44       41.07     74.92 o 
  10   6   8       75.87       93.47     82.87 o 
 -12   7   8        2.41       17.66    150.68 o 
 -11   7   8       69.73      179.12    133.84 o 
 -10   7   8      278.38      226.30     73.57 o 
  -9   7   8        1.72      -28.78    112.43 o 
  -8   7   8       34.53       32.87     84.68 o 
  -7   7   8      391.51      423.72    124.98 o 
  -6   7   8       71.19        7.62     54.48 o 
  -4   7   8      287.49      198.91     52.19 o 
  -3   7   8      381.70      317.09     80.24 o 
  -2   7   8       30.58       43.25     42.45 o 
  -1   7   8       15.05       31.01     34.15 o 
   0   7   8        3.35       10.21     44.15 o 
   1   7   8       48.73        2.29     22.86 o 
   2   7   8        0.65      -14.92     29.23 o 
   3   7   8      446.15      426.36     64.76 o 
   4   7   8        7.19        6.88     32.50 o 
   5   7   8       11.92       17.81     72.94 o 
   6   7   8      258.41      258.46     59.71 o 
   7   7   8        2.87        6.50     43.20 o 
   8   7   8      374.26      356.67     61.83 o 
   9   7   8       35.02      121.70     91.13 o 
 -11   8   8       32.16       51.12    146.93 o 
 -10   8   8        0.64       25.66     37.54 o 
  -9   8   8        6.64       50.35     96.31 o 
  -8   8   8       61.55       10.54     62.43 o 
  -6   8   8       65.93        5.05     21.12 o 
  -4   8   8       90.14       98.23     72.14 o 
  -3   8   8       36.65       12.97     52.46 o 
  -2   8   8      217.14      206.46     52.32 o 
  -1   8   8      143.20      161.69     35.98 o 
   0   8   8      355.67      385.40     37.17 o 
   1   8   8       44.18       74.67     39.65 o 
   2   8   8       70.89       87.37     54.41 o 
   3   8   8       80.18       21.93     47.03 o 
   4   8   8       10.32       76.00    107.58 o 
   5   8   8        1.26       40.98     67.61 o 
   6   8   8       22.21        8.36     32.69 o 
   7   8   8       17.17      100.63     80.77 o 
   8   8   8        0.03       19.76    109.74 o 
   9   8   8        0.03        0.81     66.50 o 
 -10   9   8       21.19        8.11     54.85 o 
  -9   9   8      315.71      259.25     67.35 o 
  -8   9   8        1.59        4.59     87.86 o 
  -6   9   8      172.28      117.42     64.62 o 
  -5   9   8        8.70      -40.77     40.77 o 
  -4   9   8        1.20      -38.98     38.98 o 
  -3   9   8        9.34      -19.51     24.73 o 
  -2   9   8       42.73       58.96     49.11 o 
  -1   9   8      299.42      316.15     42.91 o 
   0   9   8        9.04       70.79     65.71 o 
   1   9   8      124.31      163.18     58.13 o 
   2   9   8       66.88       67.70     56.73 o 
   3   9   8       17.81       94.15    102.02 o 
   4   9   8       10.17       60.13     99.57 o 
   5   9   8       78.82      101.91     71.94 o 
   6   9   8       31.66       26.51     54.48 o 
   7   9   8       51.88       16.53     49.43 o 
   8   9   8       88.98      168.07     83.02 o 
   9   9   8       29.34        3.78     13.03 o 
  -9  10   8       29.40       21.64     72.63 o 
  -8  10   8       36.55       12.83     29.18 o 
  -6  10   8        2.53      -33.41     46.19 o 
  -5  10   8       10.45       11.76     88.13 o 
  -4  10   8       38.01      -24.57     36.56 o 
  -3  10   8       63.60       22.71     22.88 o 
  -2  10   8       13.50      -13.10     13.10 o 
  -1  10   8       76.18       95.74     69.36 o 
   0  10   8        4.10      -11.70     21.51 o 
   2  10   8       11.59      -12.01    129.81 o 
   3  10   8        0.29      -41.69     63.22 o 
   6  10   8       62.17        5.45     55.34 o 
   7  10   8        2.06       67.72    112.34 o 
   8  10   8        2.05       78.13    103.14 o 
   9  10   8       25.40      -36.50     36.50 o 
  -9  11   8        9.07       -9.32     29.71 o 
  -8  11   8       34.68       12.15     64.14 o 
  -7  11   8       26.04      -41.69     71.30 o 
  -6  11   8        2.50      -38.19     45.49 o 
  -5  11   8       46.10      -18.48     73.20 o 
  -4  11   8        0.43        8.75    104.26 o 
  -3  11   8      127.88       15.19     20.33 o 
  -2  11   8       76.09       14.45     25.19 o 
  -1  11   8       91.97      102.36     55.74 o 
   0  11   8       47.93       55.01     54.96 o 
   1  11   8        1.80       16.66     73.78 o 
   2  11   8       14.37       46.37     77.79 o 
   3  11   8       49.12      -24.70     32.46 o 
   4  11   8       15.04      -14.13     58.43 o 
   6  11   8        1.22       27.93    105.68 o 
   7  11   8       11.28      128.81     92.03 o 
   8  11   8       22.02      -15.19     59.05 o 
  -9  12   8       49.54      119.67    138.47 o 
  -8  12   8       13.61       53.49     82.28 o 
  -7  12   8        7.95       18.12     40.82 o 
  -6  12   8        8.83      -27.75     50.43 o 
  -5  12   8       16.72       41.36     74.67 o 
  -4  12   8       19.95       -8.91     22.05 o 
  -3  12   8       58.32      -13.29     19.08 o 
  -1  12   8       27.01        3.05     42.23 o 
   0  12   8       28.77      111.18     78.98 o 
   1  12   8        5.33       -2.28     12.95 o 
   2  12   8       29.27       37.63     81.17 o 
   3  12   8       16.38       40.69     82.23 o 
   4  12   8       30.11      -17.52     28.43 o 
   5  12   8        3.76      -15.73     25.58 o 
   6  12   8       15.69      -12.78     88.11 o 
   7  12   8       83.55       86.36     79.18 o 
   8  12   8      127.70       51.40    142.81 o 
  -9  13   8       25.87       73.11    146.30 o 
  -7  13   8        8.14       -4.16     43.48 o 
  -6  13   8        0.60       -2.97     41.00 o 
  -5  13   8        2.75       32.34     76.90 o 
  -4  13   8        7.03      -14.65     41.56 o 
  -1  13   8       67.97       38.84     98.63 o 
   0  13   8        2.40       21.50     55.75 o 
   1  13   8       24.64       60.65     62.37 o 
   2  13   8       53.79       12.72     47.20 o 
   3  13   8        7.52       49.38     96.74 o 
   5  13   8        4.58      -36.75     80.29 o 
  -7  14   8       71.86      -23.20     36.71 o 
  -6  14   8       75.27       79.68     88.01 o 
  -5  14   8        1.92      -17.43     49.37 o 
  -4  14   8       73.21      130.52     76.13 o 
  -3  14   8       30.46       17.02    107.33 o 
  -2  14   8       70.54      -31.55     75.52 o 
  -1  14   8       38.44       -4.01     15.77 o 
   0  14   8       66.89      100.36     69.29 o 
   1  14   8        3.56       15.39     83.65 o 
   2  14   8       67.67       61.07     69.34 o 
   3  14   8       90.86      127.62    103.81 o 
   4  14   8      127.11      115.67    103.24 o 
   5  14   8      108.15       84.95    104.77 o 
   6  14   8       64.41      100.44    128.46 o 
  -7  15   8       14.23       13.68    145.81 o 
  -6  15   8        7.03      -22.48     48.99 o 
  -5  15   8       94.37       37.40    118.60 o 
  -4  15   8        3.26       53.18    121.55 o 
  -3  15   8        0.42      -20.74   2133.26 o 
  -2  15   8       36.65        0.99     50.15 o 
  -1  15   8        1.73       20.98     54.65 o 
   0  15   8       71.05       35.01    105.97 o 
   1  15   8        9.89        2.28     41.65 o 
   2  15   8        0.61        3.99     24.83 o 
   3  15   8       19.89       77.79    113.17 o 
   4  15   8        0.00       -6.18     14.59 o 
   5  15   8        1.76       80.99    110.56 o 
  -5  16   8      167.53      101.78    138.46 o 
  -4  16   8       46.27       19.62    129.03 o 
  -3  16   8       24.40      -20.25     92.62 o 
  -2  16   8       41.03       13.51     51.68 o 
  -1  16   8       29.58       47.48     85.01 o 
   0  16   8      180.05      127.59     83.28 o 
   1  16   8       53.03      125.70     85.77 o 
   2  16   8       25.59       34.16     76.54 o 
   3  16   8       81.87      114.78     91.58 o 
   4  16   8      157.37      178.06     96.13 o 
   0  17   8        2.50       37.66    150.22 o 
   1  17   8       21.07       93.58     91.36 o 
   2  17   8        5.18        7.05     88.38 o 
   3  17   8        0.08       -3.16     11.64 o 
   4  17   8        3.23       -0.70      6.49 o 
  -9   1   9        0.33       15.61     47.01 o 
  -8   1   9       10.31       16.92     54.87 o 
  -7   1   9       21.49       58.71     56.95 o 
  -6   1   9        0.35        5.47     48.60 o 
  -5   1   9       61.26       62.75     51.05 o 
  -4   1   9       10.26       51.99     51.10 o 
  -3   1   9        2.60       29.63     39.86 o 
  -2   1   9        3.99      -35.22     41.79 o 
  -1   1   9        0.30       13.20     47.52 o 
   0   1   9       58.69       22.07     97.32 o 
   2   1   9       32.39       -9.70     75.96 o 
   3   1   9       11.92      -20.55     20.55 o 
   5   1   9        3.49      -46.94     59.68 o 
   6   1   9      247.34      230.68     80.17 o 
   7   1   9        2.78      -37.17     69.15 o 
   8   1   9        2.59      -23.87     42.25 o 
  -9   2   9       22.68       34.21     69.42 o 
  -8   2   9       25.73       18.69     49.87 o 
  -7   2   9        0.42       78.24     57.74 o 
  -6   2   9       10.53       45.51     54.49 o 
  -5   2   9       48.42       71.96     49.93 o 
  -4   2   9        0.24       22.73     70.54 o 
  -3   2   9       24.81       96.27     56.01 o 
  -2   2   9      125.94      127.41     48.85 o 
  -1   2   9       69.39       -8.56     77.81 o 
   0   2   9       11.19        7.81     30.94 o 
   2   2   9        0.10      -17.01     30.14 o 
   3   2   9        4.37      -53.52     54.00 o 
   5   2   9       44.47       -7.55     40.57 o 
   6   2   9       12.42      -51.75     84.93 o 
  -9   3   9        0.51       12.62     89.97 o 
  -8   3   9      152.49      163.37     64.93 o 
  -7   3   9       20.71       76.27     56.99 o 
  -6   3   9       59.67       68.10     54.45 o 
  -5   3   9        2.25       33.59     65.42 o 
  -4   3   9      173.32      308.60     73.64 o 
  -3   3   9       13.60       20.46     43.03 o 
  -2   3   9       20.99       33.57     54.35 o 
  -1   3   9      228.32      207.21     47.96 o 
   0   3   9       14.86      -32.22     78.65 o 
   1   3   9      289.37      242.01     97.88 o 
   2   3   9       19.02      -38.07     44.90 o 
   3   3   9      139.03      111.78     72.58 o 
   4   3   9       49.83      -19.98     49.74 o 
   5   3   9      163.78        7.54     88.35 o 
   6   3   9       17.69       -6.03     24.66 o 
   7   3   9      101.01       13.82     76.98 o 
  -9   4   9        6.76      -40.85    117.99 o 
  -8   4   9      158.48      189.75     62.91 o 
  -7   4   9      102.72       88.27     59.91 o 
  -6   4   9       33.02       79.10     78.46 o 
  -5   4   9        1.63       62.17     80.78 o 
  -4   4   9      109.90      131.43     72.62 o 
  -3   4   9       19.99       46.94     55.80 o 
  -2   4   9       44.26       70.86     53.68 o 
  -1   4   9      130.50      163.68     46.19 o 
   0   4   9       24.01       51.47     49.71 o 
   1   4   9        7.07      -14.38     55.06 o 
   2   4   9       52.44       43.03     70.07 o 
   3   4   9       28.00       61.89    107.41 o 
   4   4   9       43.24       64.21     74.85 o 
   5   4   9        0.27      -43.59     92.07 o 
   6   4   9       44.44       -4.78     21.80 o 
   7   4   9        9.69      -26.54     44.97 o 
   8   4   9       56.57       37.10    148.47 o 
  -8   5   9      122.43      110.19     66.38 o 
  -7   5   9        9.83       76.85     80.04 o 
  -6   5   9        5.70       48.39     68.42 o 
  -5   5   9       67.71       73.00     82.05 o 
  -4   5   9      249.02      216.11     78.17 o 
  -3   5   9      105.21      221.86     57.87 o 
  -2   5   9      245.29      327.13     54.00 o 
  -1   5   9      228.61      262.44     46.12 o 
   0   5   9      437.73      416.06     48.23 o 
   1   5   9      161.51      193.20     47.07 o 
   2   5   9      167.33      170.42     90.30 o 
   3   5   9      195.22      113.56     63.18 o 
   4   5   9      151.91      118.74     57.34 o 
   5   5   9        3.39       31.47     92.18 o 
   6   5   9       84.73       28.93     75.42 o 
   7   5   9      169.25      138.71     86.86 o 
   8   5   9       33.56      -37.32    128.17 o 
  -9   6   9       89.61      -28.47     58.43 o 
  -8   6   9      137.45      119.97     71.84 o 
  -7   6   9      213.29      239.09     66.46 o 
  -6   6   9        5.00      -21.60     67.61 o 
  -5   6   9       77.89       19.58     86.13 o 
  -4   6   9        6.87      -14.60    519.99 o 
  -3   6   9      200.15      200.95     76.61 o 
  -2   6   9        1.42       65.95     71.62 o 
  -1   6   9      121.23      142.82     70.15 o 
   0   6   9        0.75       22.52     49.05 o 
   1   6   9       78.15      102.18     50.27 o 
   2   6   9        3.99        7.80     95.65 o 
   3   6   9        4.63       -3.87     16.01 o 
   4   6   9       59.73       -3.81     40.57 o 
   5   6   9      142.64        0.42    104.42 o 
   6   6   9       28.81      -12.88    190.77 o 
   7   6   9      120.51      167.91     95.32 o 
   8   6   9       34.32       87.33    153.67 o 
  -8   7   9        5.42       22.09     97.80 o 
  -7   7   9       62.85       63.09     88.12 o 
  -6   7   9      147.97       86.98     97.89 o 
  -5   7   9      142.43      103.85     90.95 o 
  -4   7   9       89.90       63.70     85.98 o 
  -3   7   9      129.39      111.19     83.28 o 
  -2   7   9      240.69      237.41     77.87 o 
  -1   7   9      361.16      395.33     71.42 o 
   0   7   9      490.99      511.09     62.59 o 
   1   7   9      255.83      347.97     71.38 o 
   2   7   9      692.21      793.74     59.59 o 
   3   7   9       62.94      126.00     57.39 o 
   4   7   9        9.10       29.37     29.83 o 
   5   7   9      191.26      113.46     60.42 o 
   6   7   9      184.57      140.51     73.88 o 
   7   7   9       78.52       10.86     60.08 o 
  -7   8   9      107.92       25.19     78.18 o 
  -6   8   9      145.54       42.06    122.11 o 
  -4   8   9       43.19        6.92     11.40 o 
  -3   8   9        0.92        6.08     87.81 o 
  -2   8   9       63.81       56.40     84.48 o 
   0   8   9       31.89       87.47     91.07 o 
   1   8   9        1.65       81.79    105.18 o 
   2   8   9      154.08      108.46     78.53 o 
   3   8   9       86.93      154.85     76.36 o 
   4   8   9       82.33       44.14     45.43 o 
   5   8   9        0.98        0.66      4.45 o 
   6   8   9       51.33      100.35     97.27 o 
   7   8   9       91.84      158.25    137.72 o 
   8   8   9       28.01      -40.22     71.08 o 
  -8   9   9      102.00        2.86     60.95 o 
  -7   9   9       35.63       32.64    108.48 o 
  -6   9   9      167.23      110.77    113.92 o 
  -5   9   9      155.21       95.29    107.80 o 
  -3   9   9      458.97      409.58     99.78 o 
   1   9   9      545.99      583.09    102.20 o 
   2   9   9      108.76      125.75     76.06 o 
   3   9   9      130.69       47.60     73.90 o 
   4   9   9      275.59      266.64     69.81 o 
   5   9   9      213.48      278.36     74.63 o 
   6   9   9      142.23      154.71     83.95 o 
   7   9   9        9.06      -10.56     28.65 o 
  -8  10   9       93.49      -42.29     61.35 o 
  -6  10   9      111.71       68.45    125.94 o 
  -5  10   9       44.95      -35.69     44.57 o 
  -4  10   9      129.62       37.41     50.12 o 
   2  10   9       14.45        4.46     16.71 o 
   4  10   9       99.31      167.62     97.09 o 
   5  10   9       47.18      120.10    110.91 o 
   6  10   9       51.49       -8.29     16.57 o 
  -6  11   9      102.20       96.24    142.35 o 
  -5  11   9       64.99       -5.66     64.71 o 
  -4  11   9      353.31      343.79    118.93 o 
  -3  11   9      319.41      295.04    117.09 o 
   2  11   9      107.86       39.41    117.90 o 
   3  11   9      264.89      214.63    111.69 o 
   4  11   9       68.02       22.45    330.94 o 
   5  11   9      209.85      105.54    121.64 o 
   6  11   9       53.31      101.62    139.29 o 
  -5  12   9        6.55      -24.15     41.09 o 
  -4  12   9      127.02       -6.15    101.22 o 
   1  12   9       17.99       28.83    105.77 o 
   2  12   9        9.26       -4.42      8.49 o 
   3  12   9      160.33      149.40    121.95 o 
  -5  13   9      261.41      163.93    137.73 o 
  -4  13   9       38.10       -7.90     19.68 o 
  -2  13   9      107.66       40.90    117.87 o 
  -1  13   9      130.73       90.02    128.51 o 
   1  13   9      136.84      184.74    113.97 o 
   2  13   9      195.60      203.38    111.39 o 
  -4  14   9        4.80      -36.05     58.67 o 
  -2  14   9        9.92      -17.17    163.26 o 
  -1  14   9       13.08      -23.18     96.42 o 
   1  14   9        3.36       89.19    118.82 o 
   2  14   9        1.77       -3.31     22.70 o 
   3  14   9        0.61       54.85    126.24 o 
   4  14   9       54.28       21.17    146.08 o 
   1  15   9       98.48      175.54    125.11 o 
   2  15   9       31.96       18.10    136.45 o 
  -6   0  10      168.64      302.81     99.31 o 
  -5   0  10       85.28      161.26     92.60 o 
  -4   0  10      214.38      331.94     88.28 o 
  -3   0  10      347.90      423.73     83.65 o 
  -1   0  10      382.81      309.42    141.64 o 
   0   0  10      127.66      -35.73     42.43 o 
   1   0  10       87.79      -28.11     39.70 o 
   2   0  10      228.51      194.04    157.98 o 
   3   0  10      511.49      509.99    154.09 o 
   4   0  10       84.68       11.52     47.04 o 
   5   0  10      261.97      160.81    166.32 o 
   6   0  10       31.48       32.79  19966.17 o 
  -6   1  10       97.46      120.65     68.37 o 
  -5   1  10       13.96       57.97     65.02 o 
  -4   1  10      105.90      134.83     61.39 o 
  -3   1  10        7.08       42.54     82.94 o 
  -2   1  10       31.15       46.97     80.06 o 
  -1   1  10       22.59       24.01    136.75 o 
   0   1  10        4.29      -33.12     43.44 o 
   1   1  10        0.23      -58.24     88.58 o 
   2   1  10       56.96       27.51    155.92 o 
   3   1  10        6.25      -25.23     58.45 o 
   5   1  10       10.69       22.28     94.77 o 
   6   1  10      177.26      145.03    116.26 o 
  -6   2  10      119.40      205.95     66.46 o 
  -5   2  10       79.86      124.32     64.92 o 
  -4   2  10      142.52      248.27     59.90 o 
  -3   2  10      239.28      323.02     83.84 o 
  -2   2  10      208.10      284.39     82.12 o 
  -1   2  10       98.60       69.24     68.82 o 
   0   2  10      155.42       -0.84     64.87 o 
   1   2  10      322.54      351.80     94.70 o 
   2   2  10      262.93      171.89     98.11 o 
   3   2  10       74.86       44.20     98.91 o 
   4   2  10      300.93      226.94    113.14 o 
   5   2  10       70.43      201.15    107.81 o 
   6   2  10       40.11      132.48    163.15 o 
  -6   3  10      104.70      142.56    105.57 o 
  -5   3  10      125.93      165.90     68.28 o 
  -4   3  10        1.97      133.82     90.56 o 
  -3   3  10       88.66      112.74     87.16 o 
  -2   3  10       34.58       30.82     83.52 o 
  -1   3  10       19.15       57.54     68.95 o 
   0   3  10        2.69       10.91     58.66 o 
   1   3  10       19.28       -5.08    113.35 o 
   2   3  10       13.36      -63.94     81.49 o 
   3   3  10       76.02       21.90    160.12 o 
   4   3  10       62.39        6.54    110.53 o 
   5   3  10        4.28      -38.80    141.15 o 
   6   3  10        2.15      -13.57     58.14 o 
  -6   4  10      117.72      102.68    113.11 o 
  -5   4  10      120.56      205.95     65.79 o 
  -4   4  10      120.32      152.11     96.50 o 
  -3   4  10      274.67      311.98     89.93 o 
  -2   4  10       18.92       27.53     71.85 o 
  -1   4  10       96.37      114.18     70.26 o 
   0   4  10      134.53      147.57     67.56 o 
   1   4  10       74.63       29.72     44.34 o 
   2   4  10       93.49       81.29    120.13 o 
   3   4  10      301.72      289.46    107.89 o 
   4   4  10       23.88      -10.92     54.27 o 
   5   4  10      199.17      163.11    106.51 o 
   6   4  10       99.69       92.10    160.72 o 
  -6   5  10       69.78       37.13    112.35 o 
  -5   5  10        2.54       27.01    107.48 o 
  -4   5  10       78.91       85.65    101.24 o 
  -3   5  10        0.64       39.10     95.45 o 
  -2   5  10       25.62       40.13     74.54 o 
  -1   5  10        3.39       54.99    108.78 o 
   0   5  10        2.63       36.40     76.53 o 
   1   5  10       53.00        9.11     25.89 o 
   2   5  10        4.35      -10.80     38.37 o 
   3   5  10       46.00      -11.43     82.40 o 
   4   5  10        2.77      -11.02     52.47 o 
   5   5  10       43.67       -0.04     10.52 o 
  -5   6  10       78.51      145.83    112.90 o 
  -4   6  10       28.19      -10.57     39.73 o 
  -3   6  10        2.16       19.86     99.97 o 
  -2   6  10      435.65      412.41     79.65 o 
  -1   6  10       64.28      127.85    122.21 o 
   0   6  10       48.79      131.25    123.48 o 
   1   6  10        8.93       79.99    134.29 o 
   2   6  10       92.54      171.51     94.82 o 
   3   6  10      135.17      229.76    101.19 o 
   4   6  10       67.25       72.42     96.77 o 
   5   6  10        1.52       57.66    181.28 o 
  -6   7  10       30.82       24.23   1173.62 o 
  -5   7  10        3.80      -13.82     30.67 o 
  -4   7  10        4.73        0.26      3.23 o 
  -3   7  10       11.23      -40.87    101.36 o 
  -2   7  10       22.98      173.59    123.82 o 
  -1   7  10        6.76      153.43    120.22 o 
   0   7  10       48.80       50.02    116.64 o 
   1   7  10       48.84       91.66    134.33 o 
   2   7  10       42.08      101.96     93.04 o 
   3   7  10       17.33       35.58    102.37 o 
   4   7  10       19.59      -23.18     96.80 o 
   5   7  10       33.26       52.61    177.37 o 
  -5   8  10       40.37      -34.39     34.76 o 
  -4   8  10       68.67       35.14    119.94 o 
  -1   8  10      170.54      234.21    120.77 o 
   0   8  10        7.88        9.90    121.87 o 
   1   8  10      102.34      212.37    138.26 o 
   2   8  10       17.46      103.13     92.34 o 
   3   8  10       16.03       37.81     88.55 o 
   4   8  10       27.98        7.07    161.69 o 
   5   8  10        0.94       56.56    167.07 o 
   0   9  10       21.94       58.01    139.38 o 
   1   9  10        7.10       14.91    128.65 o 
   2   9  10       18.06       82.95    139.69 o 
   3   9  10        8.54      130.76    155.75 o 
   4   9  10        1.25       77.93    163.21 o 
  -2   1  11       48.52       79.02    108.15 o 
  -1   1  11       18.05      137.25    107.92 o 
   2   1  11        3.85       -9.23    116.72 o 
  -2   2  11       20.90       55.80    110.28 o 
  -1   2  11        3.87        9.12    107.30 o 
   2   2  11        0.05      -65.43    293.98 o 
  -2   3  11       82.15       85.83    114.45 o 
  -1   3  11        4.31       30.33    114.06 o 
                                                 
